# Supplementary material for: Neoadjuvant PD-1 Blockade Combined With Chemotherapy Followed by Concurrent Immunoradiotherapy in Locally Advanced Anal Canal Squamous Cell Carcinoma Patients: Antitumor Efficacy, Safety and Biomarker Analysis
Source: Front Immunol. 2022 Jan 14;12:798451. doi: 10.3389/fimmu.2021.798451 (PMC8794813; doi:10.3389/fimmu.2021.798451)
Supplement: Supplementary file 5 [file Table_3.xlsx]

## Sheet: Sheet1
Supplementary Table 3. Signature cosine similarity
	Signature.1	Signature.2	Signature.3	Signature.4	Signature.5	Signature.6	Signature.7	Signature.8	Signature.9	Signature.10	Signature.11	Signature.12	Signature.13	Signature.14	Signature.15	Signature.16	Signature.17	Signature.18	Signature.19	Signature.20	Signature.21	Signature.22	Signature.23	Signature.24	Signature.25	Signature.26	Signature.27	Signature.28	Signature.29	Signature.30
Signature A	0.834659	0.386972	0.58559	0.429228	0.742142	0.779787	0.460953	0.577927	0.489144	0.34311	0.477716	0.469965	0.227372	0.617201	0.593492	0.550352	0.229071	0.340453	0.634656	0.574693	0.392396	0.190549	0.400131	0.371341	0.593295	0.487206	0.169836	0.192729	0.483568	0.624494
Signature B	0.697623	0.0895262	0.56803	0.339635	0.807498	0.671562	0.194572	0.498584	0.547621	0.214143	0.253426	0.705694	0.116313	0.432993	0.456026	0.711032	0.251326	0.215647	0.500745	0.661882	0.531314	0.0927707	0.268526	0.253622	0.54459	0.724463	0.093006	0.224163	0.385239	0.385794
Signature C	0.598927	0.385119	0.411278	0.296894	0.599968	0.617312	0.686617	0.320199	0.265273	0.207997	0.855464	0.291691	0.116334	0.551986	0.526846	0.381652	0.149173	0.151018	0.865194	0.516126	0.246944	0.121702	0.824509	0.211819	0.397609	0.285818	0.119613	0.0700342	0.230807	0.875379
