# Supplementary material for: Neoadjuvant PD-1 Blockade Combined With Chemotherapy Followed by Concurrent Immunoradiotherapy in Locally Advanced Anal Canal Squamous Cell Carcinoma Patients: Antitumor Efficacy, Safety and Biomarker Analysis
Source: Front Immunol. 2022 Jan 14;12:798451. doi: 10.3389/fimmu.2021.798451 (PMC8794813; doi:10.3389/fimmu.2021.798451)
Supplement: Supplementary file 6 [file Table_4.xlsx]

## Sheet: Sheet1
Supplementary Table 4. Significant driver gene
gene	expr	reptime	hic	N_nonsilent	N_silent	N_noncoding	n_nonsilent	n_silent	n_noncoding	nnei	x	X	p	q
TARM1	NaN	NaN	NaN	9595	2945	0	2	0	0	50	17	559765	0.000682077	1
LCE1C	64902	818	18	4225	1190	0	2	0	0	50	3	290370	0.000884539	1
C2orf81	NaN	NaN	NaN	19960	6725	0	2	0	0	50	17	563545	0.00299551	1
ASPHD1	NaN	NaN	NaN	13140	4575	0	3	0	0	50	17	561395	0.00321453	1
MOBP	161535	694	18	3170	640	0	1	0	0	50	4	259290	0.016863	1
TAF1L	567793	334	5	64525	17720	0	2	3	0	50	25	337710	0.0184062	1
KIAA0040	NaN	NaN	NaN	3585	915	0	1	0	0	31	4	246260	0.0200269	1
KRTAP12-1	819099	391	35	3370	1025	0	1	0	0	50	13	329320	0.0225492	1
PRG4	265627	419	-24	48375	15600	0	5	2	0	50	12	377410	0.0226052	1
GYPB	146672	990	-12	3455	955	0	2	0	0	50	5	273710	0.0235345	1
TMEM88B	NaN	NaN	NaN	5230	2195	0	1	0	0	50	17	559015	0.0239118	1
MYCBP	524940	458	24	3985	965	0	1	0	0	50	7	262405	0.0249992	1
ACYP2	619188	448	11	3735	945	0	2	0	0	50	9	271190	0.0251504	1
MAGEE2	117293	NaN	-10	18440	5140	0	3	0	0	50	16	378395	0.025224	1
TCTA	1585328	201	32	3675	1125	0	1	0	0	50	9	266820	0.025247	1
MID1IP1	91133	NaN	31	6440	1840	0	1	0	0	50	3	316735	0.0258348	1
H2BFM	NaN	NaN	NaN	5490	1635	0	2	0	0	50	17	558455	0.0258525	1
MNT	752972	271	28	19690	6845	0	2	0	0	50	7	318155	0.026366	1
SUMO3	690574	213	62	3930	930	0	1	0	0	50	6	227295	0.026796	1
SPACA4	1597109	242	31	4205	1420	0	2	0	0	50	9	291875	0.0273311	1
FAM189A1	NaN	NaN	NaN	18800	6100	0	3	1	0	31	5	251445	0.0275368	1
SLC5A2	832764	558	-3	23605	7490	0	3	0	0	50	13	320995	0.0278868	1
C17orf107	NaN	NaN	NaN	6430	2285	0	2	0	0	50	17	559105	0.0285755	1
PTH	264102	625	-6	4225	1115	0	1	0	0	50	17	357325	0.0297506	1
C5orf47	NaN	NaN	NaN	6355	1850	0	2	0	0	50	17	558670	0.0298809	1
FAM180B	NaN	NaN	NaN	6415	2015	0	2	0	0	50	17	558835	0.0301527	1
DYNLRB1	990458	214	54	3650	925	0	1	0	0	50	14	270090	0.0303659	1
RNF152	96352	799	-12	6960	2220	0	2	0	0	50	6	363915	0.0308812	1
OMP	437413	450	40	5650	1715	0	1	0	0	50	7	295145	0.0311126	1
DEFB126	215351	430	25	4035	1125	0	1	0	0	50	10	242605	0.0315033	1
ATN1	2704950	211	47	40155	13920	0	4	0	0	12	7	123485	0.032302	1
BCL2A1	234803	702	28	7080	1800	0	3	0	0	50	3	305820	0.033125	1
SPANXC	23523	NaN	-15	3600	930	0	2	0	0	50	8	311485	0.0338603	1
FERD3L	103347	812	-15	5820	1755	0	2	0	0	50	10	328645	0.0349838	1
PGF	875817	222	53	6265	1790	0	1	0	0	50	5	255515	0.0352437	1
BCL2L2	1171456	330	20	6630	2220	0	2	0	0	50	6	304160	0.0352522	1
C5orf38	18983	986	-29	4815	1620	0	1	0	0	50	16	321220	0.0359556	1
RABIF	422793	318	28	4405	1265	0	1	0	0	50	5	289005	0.0365397	1
KRTAP5-5	NaN	NaN	NaN	8300	2440	0	1	0	0	50	17	559260	0.0366587	1
OR2A25	222080	812	-11	10680	3300	0	4	1	0	50	15	281850	0.0374549	1
LCE3C	285984	752	17	3385	950	0	1	0	0	50	11	317365	0.0375108	1
FAM107A	534993	383	31	5245	1460	0	2	0	0	50	10	275405	0.0376296	1
FGF6	291341	908	23	7250	2335	0	1	0	0	50	6	291550	0.0377684	1
DAND5	1886809	335	40	6390	2250	0	1	0	0	50	6	255480	0.0379784	1
POMZP3	846738	301	66	6940	1895	0	2	0	0	50	4	293320	0.0380624	1
UBE2NL	5046	NaN	-19	5420	1540	0	1	0	0	50	13	298490	0.0384798	1
TNFAIP8L1	921603	203	35	6330	2145	0	1	0	0	50	10	300845	0.0391279	1
MED9	915530	220	-3	5235	1470	0	1	0	0	50	9	237590	0.0391848	1
EPO	1483965	336	46	6750	2220	0	1	0	0	50	15	393680	0.0392106	1
UBD	403531	798	18	5865	1665	0	5	0	0	50	6	243090	0.0396353	1
WFDC9	736165	438	18	3450	780	0	2	0	0	50	10	289655	0.0398514	1
PTGDS	1979517	188	34	7010	1945	0	2	0	0	50	7	295595	0.039895	1
GATAD1	708388	401	27	9575	2815	0	2	0	0	50	5	382580	0.040158	1
TSEN15	372562	761	8	6525	1725	0	2	0	0	50	5	348770	0.0401684	1
HSPB9	2171374	206	37	5460	1770	0	1	0	0	50	10	250455	0.0404534	1
RPS25	1457410	180	55	4780	1250	0	1	0	0	50	4	263020	0.0404706	1
KRTAP5-11	586193	626	50	5615	1480	0	1	0	0	50	9	240895	0.0412081	1
FOXN3	111760	684	20	17680	4775	0	2	0	0	50	4	294610	0.0414606	1
C1QTNF7	144115	540	20	10395	3090	0	1	0	0	50	2	285100	0.0423236	1
DNAJC30	1197825	214	52	7640	2605	0	2	0	0	50	6	312435	0.0423853	1
PTPRCAP	1392213	215	53	6890	2515	0	1	0	0	50	4	217070	0.0424732	1
TMEM207	163494	373	9	5300	1585	0	1	0	0	50	16	292285	0.0425569	1
MMP7	524316	359	17	9760	2630	0	2	0	0	50	2	297355	0.0425758	1
NOP16	576954	347	45	6570	1710	0	1	0	0	50	11	293745	0.043217	1
C2orf83	186199	353	25	6565	1835	0	2	0	0	50	6	293435	0.0443479	1
SRA1	706371	319	29	8415	2490	0	3	0	0	50	7	330950	0.0446374	1
PSORS1C1	3178076	283	21	5510	1615	0	3	0	0	50	10	295765	0.0448366	1
CLECL1	251092	648	8	6085	1535	0	1	0	0	50	16	314515	0.0451619	1
NKX3-1	378220	544	16	8135	2530	0	2	0	0	50	10	349705	0.0454553	1
PRM3	632841	308	37	3645	990	0	2	0	0	50	13	308115	0.0473635	1
LZTS1	157405	592	9	20715	6270	0	2	1	0	50	5	316895	0.0474251	1
FOXL2	345888	340	21	12665	4300	0	2	0	0	50	9	304145	0.0474284	1
TP53AIP1	195815	580	-2	3785	1180	0	2	0	0	50	10	270090	0.0477184	1
GSC	195536	892	8	8915	2815	0	2	0	0	50	6	291715	0.0484145	1
ASB13	761737	299	21	9940	2945	0	1	0	0	50	8	338830	0.0487144	1
PSCA	384374	412	23	4135	1190	0	1	0	0	50	2	328475	0.049047	1
KRTAP9-9	1149433	468	-14	6090	1590	0	1	0	0	50	11	236440	0.049294	1
SERTAD1	1010633	202	34	7955	2740	0	3	0	0	50	7	254265	0.0494053	1
RPL29	1045639	224	36	5760	1620	0	1	0	0	50	14	250015	0.0495595	1
TTC9	244305	523	41	7775	2380	0	1	0	0	50	9	270500	0.0498917	1
C3orf70	760533	598	32	8945	2410	0	3	0	0	50	11	341565	0.0506061	1
PRIMA1	311378	676	19	5485	1685	0	1	0	0	50	9	347565	0.0509112	1
DEFB127	215351	430	25	3605	955	0	2	0	0	50	10	242605	0.0509402	1
C4orf50	109875	686	16	9835	3020	0	4	0	0	50	5	262735	0.0513743	1
CD53	424743	764	24	8110	2210	0	1	0	0	50	12	309125	0.0514999	1
IFNE	242654	411	-6	7455	1950	0	1	0	0	50	11	274905	0.0515169	1
CERKL	216512	380	20	20525	5440	0	3	0	0	50	7	313970	0.0515404	1
MADCAM1	1509324	255	-16	12910	4595	0	3	1	0	50	14	249535	0.0516232	1
VOPP1	947740	541	23	6255	1770	0	1	0	0	50	18	295745	0.0516748	1
TNF	2517285	220	35	8165	2545	0	1	0	0	50	12	306530	0.0522142	1
PSMB11	1261207	185	41	10155	3420	0	1	0	0	50	7	302990	0.0525799	1
LPAR6	NaN	NaN	NaN	12215	3310	0	2	0	0	50	17	560130	0.0526353	1
OR52E8	203856	922	-5	10915	3365	0	1	0	0	50	2	238855	0.0526673	1
PPP2R5D	1200368	259	40	22215	5850	0	2	0	0	50	9	318915	0.0527517	1
ADIPOQ	449980	384	25	8585	2560	0	1	0	0	50	9	280940	0.0528042	1
OR13G1	191710	995	-32	10705	3155	0	2	0	0	50	10	355025	0.0529563	1
FOXR1	1457410	180	55	10570	2945	0	1	0	0	50	4	263020	0.0530064	1
LIX1	382123	614	38	10285	2750	0	2	0	0	50	8	323690	0.0535283	1
HDHD3	390186	297	36	8480	2860	0	1	0	0	50	9	272355	0.053603	1
ADRA1A	259233	692	3	19450	5900	0	3	0	0	50	7	285815	0.0538971	1
LSAMP	121424	967	-6	12015	3600	0	2	0	0	50	2	269685	0.0542434	1
F2RL2	NaN	NaN	NaN	13110	3825	0	1	0	0	50	17	560645	0.0542691	1
PEX11B	NaN	NaN	NaN	9100	3050	0	2	0	0	50	17	559870	0.0545694	1
PRRT2	NaN	NaN	NaN	11665	3860	0	3	0	0	50	17	560680	0.0553937	1
TMEM183A	NaN	NaN	NaN	13645	3800	0	1	0	0	50	17	560620	0.0554861	1
N4BP2L1	226626	435	53	10070	2275	0	1	0	0	50	11	339310	0.0559795	1
NMNAT3	224111	848	9	7760	2140	0	1	0	0	50	12	267505	0.0562719	1
ZCCHC18	NaN	NaN	NaN	14095	4085	0	2	0	0	50	17	560905	0.0566024	1
LRRC10B	NaN	NaN	NaN	9550	3635	0	2	0	0	50	17	560455	0.0575227	1
CDCA5	3267059	207	46	8915	2770	0	2	0	0	50	5	287680	0.0580625	1
TNFSF15	249550	286	-8	9005	2515	0	3	0	0	50	12	303055	0.0582275	1
NKAIN4	1005137	285	50	7600	2195	0	1	0	0	50	15	280200	0.058245	1
FGF3	783792	561	37	8135	2785	0	2	1	0	50	12	260025	0.0586757	1
FBXO44	682357	264	32	10530	1770	0	3	0	0	50	7	302155	0.0587504	1
CMTM2	777342	214	9	8870	2515	0	1	0	0	50	13	301670	0.0588169	1
PLEKHO1	1202779	309	41	14475	4305	0	1	0	0	50	6	352610	0.0592733	1
ARL5C	NaN	NaN	NaN	6680	1705	0	2	0	0	50	17	558525	0.0594963	1
YWHAZ	1074893	213	50	9115	2255	0	1	0	0	50	10	266445	0.0596202	1
TAL1	364960	414	3	11225	3880	0	1	0	0	50	7	286320	0.0604126	1
SSBP2	159943	864	23	13680	3570	0	1	0	0	50	9	383690	0.0605155	1
FBXL8	1093307	150	47	12465	4590	0	1	0	0	50	7	315150	0.0609059	1
TMEM190	1028808	209	19	6485	1825	0	2	0	0	50	11	255560	0.0621467	1
OR52N2	203856	922	-5	11180	3295	0	2	0	0	50	2	238855	0.0622807	1
FBLN7	NaN	NaN	NaN	15610	4610	0	1	0	0	50	17	561430	0.0628962	1
MRPS2	298554	539	14	10440	3135	0	1	0	0	50	10	291690	0.0629128	1
PRSS21	1717244	210	42	11225	3250	0	1	0	0	50	12	338560	0.0630638	1
CD99	NaN	NaN	NaN	7095	1815	0	2	0	0	50	17	558635	0.0638619	1
S1PR2	1729517	200	31	11840	4150	0	2	0	0	50	9	337360	0.0641404	1
RPUSD1	1187310	273	39	10920	3465	0	5	0	0	50	11	327265	0.0642187	1
NECAB1	108662	842	-13	13435	3125	0	1	0	0	50	15	441285	0.0642457	1
SFRP1	248918	632	-4	11295	3000	0	1	0	0	50	12	331920	0.0642676	1
CSTL1	188567	750	-16	5360	1360	0	2	0	0	50	11	309895	0.0645796	1
SLC25A34	683349	174	22	10395	3570	0	1	0	0	50	14	326605	0.0647791	1
MUC7	264556	861	26	12515	4615	0	1	0	0	50	9	324125	0.0650622	1
RAB4B	1157241	186	29	7815	2235	0	2	0	0	50	13	258195	0.0652154	1
MPDU1	1957426	194	24	8765	2755	0	3	0	0	50	17	308645	0.0652526	1
P2RY4	161347	NaN	27	12310	4160	0	4	0	0	50	8	318055	0.0653384	1
CELA1	504747	239	33	9400	2705	0	1	0	0	50	12	268320	0.0659189	1
TSNARE1	163885	685	12	18410	5500	0	5	1	0	50	11	260735	0.0659557	1
PPAN	NaN	NaN	NaN	14865	4170	0	2	0	0	50	17	560990	0.0662643	1
PDGFB	1046938	205	60	8955	2625	0	2	0	0	50	12	283595	0.066454	1
RPL7	259225	340	19	9245	2335	0	2	0	0	50	6	311410	0.0668506	1
PABPC4L	NaN	NaN	NaN	15255	4110	0	2	0	0	50	17	560930	0.0679548	1
SIGLEC15	384767	380	42	11330	3775	0	2	0	0	50	9	303945	0.0680852	1
KCTD6	567081	265	35	8500	2330	0	2	0	0	50	11	307340	0.0684879	1
BBC3	1350139	232	33	11160	810	0	1	0	0	50	10	280205	0.0686315	1
PROZ	759371	229	38	14495	4000	0	1	0	0	50	7	318650	0.0686549	1
LYPD2	427585	373	34	4405	1445	0	1	0	0	50	2	246815	0.0687826	1
LCE1F	64902	818	18	4150	1190	0	1	0	0	50	3	290370	0.0688723	1
YEATS4	675242	361	13	8585	2035	0	1	0	0	50	14	248485	0.0689446	1
ATOH1	58522	802	24	12075	3900	0	1	0	0	50	7	263770	0.0690497	1
CD2BP2	2312884	165	47	12270	3480	0	1	0	0	50	7	267350	0.0692082	1
SUGT1	307262	469	26	13955	3295	0	1	0	0	50	7	298080	0.0695464	1
KCNK16	190767	749	31	15370	4685	0	4	0	0	50	3	289990	0.0697481	1
PIPOX	1752742	236	34	14020	3995	0	1	0	0	50	8	317735	0.0697708	1
TGIF2LX	8315	NaN	-35	8535	2445	0	3	0	0	50	18	338650	0.0698569	1
PROCA1	1695792	208	40	12165	3210	0	1	0	0	50	15	358405	0.0699116	1
BARHL1	1522970	581	37	11160	3720	0	2	0	0	50	11	395235	0.0701168	1
KLRC2	378365	334	0	8625	2145	0	2	0	0	50	5	304795	0.070169	1
AADACL4	145424	454	23	14305	4235	0	1	0	0	50	5	276135	0.070183	1
LCE1E	64902	818	18	4245	1170	0	1	0	0	50	3	290370	0.0703899	1
AEN	393645	605	14	11410	3440	0	1	0	0	50	13	308310	0.0709245	1
ACTR3C	NaN	NaN	NaN	7835	2080	0	2	0	0	50	17	558900	0.0717827	1
KLHDC3	1200368	259	40	13995	3840	0	1	0	0	50	9	318915	0.071806	1
OR51V1	109545	1056	-1	11160	3315	0	1	1	0	50	9	252755	0.0721932	1
C1QTNF1	592461	285	15	10115	2755	0	2	1	0	45	7	233585	0.072207	1
CALHM2	542721	170	51	11080	3560	0	2	0	0	50	7	255265	0.0723808	1
HS6ST3	105227	954	-3	16660	4670	0	3	0	0	50	4	295265	0.0730978	1
GPD1	1021750	192	57	12610	3590	0	1	0	0	50	11	304775	0.0733041	1
SERPINB4	174293	370	-5	14495	3520	0	1	0	0	50	8	312800	0.0734049	1
KCNK15	890596	168	46	11025	3960	0	1	0	0	50	14	295345	0.0736167	1
RNF113B	470049	470	20	11435	3190	0	1	1	0	50	8	242705	0.073649	1
OR4A15	1067	1102	-42	12015	3495	0	1	0	0	50	10	279860	0.0739956	1
UTS2R	2598845	179	36	12580	4955	0	1	0	0	50	10	287085	0.0744058	1
ZDHHC24	1343990	194	62	9410	3535	0	2	0	0	50	14	280930	0.0747708	1
RNF181	1158965	170	43	5770	1430	0	2	0	0	50	10	276165	0.0748054	1
FOXI2	447201	806	-35	10725	3690	0	2	0	0	50	11	245505	0.0749867	1
SERINC4	784327	286	37	10100	2815	0	1	0	0	50	22	335145	0.075499	1
PSORS1C2	3364017	401	19	4685	1540	0	2	0	0	50	9	208615	0.0755022	1
KLF17	865527	167	38	13730	4000	0	1	0	0	50	8	284920	0.075806	1
PAQR8	372545	431	33	12255	3780	0	1	1	0	50	13	304985	0.0760596	1
KBTBD11	NaN	NaN	NaN	20550	7530	0	2	0	0	50	17	564350	0.0760948	1
DAP3	2240116	152	32	14835	3840	0	1	0	0	50	10	332410	0.0761152	1
CADM1	29879	993	5	15930	4545	0	2	0	0	50	10	400710	0.0762649	1
OR1B1	407749	646	9	10755	3585	0	1	0	0	50	15	286025	0.0764864	1
C9	168073	424	-8	20595	5235	0	2	0	0	50	15	282240	0.0775003	1
TBX18	28205	623	-12	21230	6550	0	3	0	0	50	3	359890	0.0777289	1
MAFB	308177	550	-29	11165	3415	0	1	0	0	50	15	289000	0.0779446	1
ZNF662	301212	447	21	17625	4575	0	3	1	0	50	7	345460	0.0780679	1
FKBPL	2170336	224	32	12005	3835	0	4	0	0	50	15	355860	0.0781384	1
TRIM65	1727802	178	35	17900	5740	0	1	0	0	50	6	320635	0.0782784	1
ANP32C	NaN	NaN	NaN	8430	2130	0	2	0	0	50	17	558950	0.0783047	1
ESAM	168652	622	14	13455	4500	0	1	0	0	50	9	277375	0.0783711	1
FOLR2	744547	182	58	9515	2305	0	1	0	0	50	18	264845	0.0786684	1
OR4S1	278638	642	-40	10730	3205	0	1	1	0	28	5	181615	0.0786906	1
SPRR2B	687290	704	30	2745	705	0	1	0	0	50	7	300970	0.0787383	1
NCR1	840563	573	-15	11045	3070	0	1	0	0	50	17	302195	0.0787555	1
ACTR3B	190917	535	5	15425	4090	0	1	0	0	50	7	288175	0.0788229	1
ALKBH4	611052	174	63	10400	3385	0	1	0	0	50	12	238830	0.0789582	1
CGRRF1	559596	348	34	12250	3065	0	3	0	0	50	14	313045	0.0792026	1
ZNF396	306655	499	43	12155	3115	0	1	0	0	50	12	278255	0.0796713	1
LTBR	2686552	198	48	15565	4595	0	1	0	0	50	14	377475	0.0800465	1
CDC20	1088321	252	27	17925	5205	0	1	0	0	50	6	311590	0.0804016	1
BMP7	207872	617	-21	15530	4270	0	1	0	0	50	13	361400	0.0804964	1
CDCP2	465615	313	26	15600	4830	0	1	0	0	50	5	258165	0.0811123	1
NT5E	393239	321	13	20545	5810	0	4	1	0	50	6	346535	0.0812722	1
OTX1	240308	505	12	12235	3860	0	1	0	0	50	15	299450	0.0815173	1
MT1A	653985	187	28	2455	485	0	1	0	0	50	6	230465	0.0816069	1
KRTAP22-1	22916	1048	-79	1775	415	0	1	0	0	50	9	228340	0.081896	1
NPBWR2	1032302	312	51	11110	3905	0	1	0	0	50	18	292750	0.0819303	1
GOLGA8B	NaN	NaN	NaN	22230	5850	0	1	0	0	50	17	562670	0.0826793	1
PEX16	427820	291	48	13030	4100	0	1	0	0	50	13	292330	0.0828631	1
LSP1	871765	481	43	12625	3275	0	3	0	0	50	8	305755	0.0829959	1
EIF2AK1	NaN	NaN	NaN	23030	6205	0	1	0	0	50	17	563025	0.0831346	1
PINX1	116190	574	16	12175	3050	0	1	1	0	50	14	281470	0.0834804	1
VIPR1	355160	527	21	16680	4650	0	1	0	0	50	13	370805	0.0835018	1
CCND3	467876	186	41	10175	3250	0	2	0	0	50	8	256385	0.0837796	1
KRT78	1781225	288	27	18560	5395	0	4	1	0	50	12	264995	0.0839977	1
IBSP	423426	538	1	11790	2880	0	2	0	0	50	5	351530	0.0841148	1
RPL10L	10737	1057	-48	7600	2135	0	1	0	0	50	8	286300	0.0843482	1
TSPYL6	619188	448	9	14265	4230	0	2	0	0	50	9	300215	0.0852167	1
ARPC1A	903923	263	51	13740	3495	0	3	0	0	50	12	329975	0.085429	1
OR2A7	209930	767	-5	10610	3370	0	2	0	0	50	8	301545	0.0855287	1
MICB	2514366	220	34	13670	3910	0	5	0	0	50	12	327065	0.085743	1
C6orf15	2992134	283	23	11035	3695	0	2	0	0	50	11	308570	0.0859529	1
TNFSF11	188787	595	67	11400	3150	0	2	0	0	50	10	243895	0.0861303	1
HAUS4	1240941	185	38	13445	3475	0	4	0	0	50	7	308120	0.0861759	1
POLE	724450	495	35	83195	22630	0	4	1	0	50	16	351295	0.0862402	1
NUCB2	522189	387	19	16255	3395	0	1	0	0	50	10	309840	0.0866955	1
CBLC	866184	178	-12	16890	5115	0	1	0	0	50	6	268985	0.0867657	1
DNAJA1	953054	286	0	14745	3645	0	1	0	0	50	7	247175	0.0870636	1
SNRNP48	825677	209	14	12785	3025	0	2	0	0	50	19	306150	0.0874059	1
FAM102A	1604109	201	61	13840	4085	0	1	0	0	50	12	279385	0.087617	1
SNX8	806717	291	44	16820	4810	0	1	0	0	50	8	289830	0.0877154	1
KRTAP25-1	NaN	NaN	NaN	3775	920	0	1	0	0	31	4	246265	0.0877436	1
C4orf33	98087	645	-2	7525	1775	0	3	0	0	50	9	292215	0.0881265	1
ELK3	267884	525	23	14105	4495	0	2	0	0	50	3	300495	0.0882457	1
TREML2	227466	611	41	11245	3485	0	2	0	0	50	8	216655	0.0882584	1
C1QB	389456	541	29	8800	2750	0	2	0	0	50	15	303580	0.0887135	1
PHF1	1441897	236	31	21390	5010	0	1	1	0	50	3	278970	0.0887683	1
OR4P4	1295	1091	-20	11070	3000	0	1	1	0	49	15	245045	0.0887893	1
IL19	466144	357	34	7995	2055	0	2	0	0	50	6	246445	0.0888967	1
PAK1IP1	262380	410	14	14625	3630	0	1	0	0	50	16	314725	0.0892614	1
PYCR1	3798594	211	19	12125	3925	0	1	0	0	50	15	259515	0.0893876	1
MBOAT7	735613	439	-53	16860	4875	0	1	0	0	50	20	412860	0.0897157	1
IRS2	217826	438	4	44615	15700	0	4	1	0	50	9	297785	0.0897904	1
CIAPIN1	749108	159	39	11335	3230	0	3	0	0	50	9	258055	0.0900633	1
TCF23	1214097	238	50	7385	2470	0	2	0	0	50	11	319425	0.0901014	1
TIGD7	1397628	303	32	19690	5060	0	1	0	0	50	8	327405	0.0903205	1
FUT2	1616265	190	38	11905	3635	0	2	0	0	43	10	241245	0.0907854	1
DRD4	1774224	236	57	13930	5180	0	1	0	0	50	10	250950	0.0909667	1
FUT5	1217326	294	35	12975	3960	0	1	0	0	50	13	255475	0.091063	1
TCTEX1D1	335045	692	-16	6675	1665	0	2	0	0	50	9	251110	0.0913518	1
GOLGA6C	NaN	NaN	NaN	25685	6595	0	1	0	0	50	17	563415	0.0915918	1
FGFRL1	689217	247	58	17410	5705	0	2	0	0	50	9	286585	0.0917824	1
PSMB6	1368906	195	28	8535	2625	0	2	1	0	50	7	276570	0.0918354	1
AMIGO1	1056159	272	37	17035	5255	0	1	0	0	50	6	252485	0.0919622	1
HOXB1	946208	524	29	10445	3265	0	3	2	0	16	4	57845	0.0920625	1
HNRNPH1	1600541	229	28	16820	4180	0	2	0	0	50	8	296440	0.0920748	1
FOXH1	1899637	200	22	12345	4245	0	2	0	0	50	18	343340	0.092394	1
DACT2	NaN	NaN	NaN	26270	8815	0	1	0	0	50	17	565635	0.0929111	1
KLHDC7A	276385	648	15	26265	8775	0	1	0	0	50	8	421340	0.0931492	1
VASH1	308800	471	39	12975	3855	0	1	0	0	50	11	233240	0.0931559	1
ZNF566	645107	833	-56	15635	3505	0	1	0	0	50	8	244220	0.0932937	1
MTCH1	832054	220	41	13345	4100	0	1	0	0	50	20	310030	0.0935352	1
TERF2	1197858	125	33	18005	5080	0	1	0	0	50	11	321915	0.0935742	1
NKX2-4	283501	638	-3	11895	4170	0	1	1	0	41	10	205400	0.0935814	1
AMBN	262055	689	14	16340	4570	0	1	1	0	50	9	273080	0.0937197	1
UGT2A1	19584	1065	-8	19025	5065	0	2	0	0	50	7	325125	0.0940258	1
RBMS3	30243	808	-11	16850	4375	0	2	0	0	50	5	383755	0.0942089	1
FKBP10	1760409	175	35	20610	6165	0	3	0	0	50	5	294445	0.0946547	1
FAM20B	352872	244	1	14635	4175	0	2	0	0	50	10	354550	0.0948518	1
LMOD2	86849	536	-10	19390	5390	0	1	0	0	50	15	383685	0.094891	1
RASGEF1A	424273	492	-11	17800	4610	0	1	0	0	50	15	359040	0.0952266	1
CELF2	96767	864	5	19955	5350	0	1	0	0	50	5	268375	0.0953483	1
NFE2	753625	205	59	12740	4210	0	1	0	0	50	20	280535	0.0958305	1
HCRTR1	1061386	197	37	14860	4670	0	2	1	0	50	11	247990	0.096085	1
ZFYVE19	1023960	172	48	16915	4925	0	1	1	0	50	9	274360	0.0961442	1
CDC25B	860065	241	43	21085	5960	0	1	0	0	50	9	337845	0.0962648	1
EIF4A1	1957426	194	24	14940	3990	0	1	1	0	50	17	308645	0.0963574	1
MGP	341752	426	8	3920	955	0	1	0	0	50	5	270390	0.0963718	1
EFNB1	141847	NaN	19	12225	3630	0	2	0	0	50	10	232605	0.096525	1
ST6GALNAC1	999845	191	31	21370	6155	0	1	0	0	50	6	298865	0.0965746	1
RBP1	226923	848	13	7955	2125	0	2	0	0	50	8	244730	0.0969485	1
LMF1	1167662	304	17	20140	6050	0	1	0	0	50	10	330185	0.0973653	1
SFT2D1	199596	556	18	6055	1595	0	1	0	0	50	2	235330	0.0975622	1
ZNF500	706891	195	33	16805	5140	0	1	0	0	50	10	273735	0.0977346	1
KRTAP19-4	14979	1035	-68	2930	880	0	1	0	0	50	5	198995	0.097799	1
WDR25	410676	215	23	19165	5720	0	1	1	0	50	8	288895	0.0979418	1
TMEM135	159214	587	-7	17035	4460	0	2	0	0	50	5	297165	0.0979594	1
PMEPA1	197938	488	15	10255	3035	0	2	1	0	50	15	241080	0.0981779	1
OR6C1	667726	802	-14	10910	3160	0	1	0	0	50	27	273155	0.0982897	1
SIGLEC9	355132	632	1	16140	5130	0	3	0	0	50	7	313255	0.0983664	1
STK32C	148625	280	4	17650	4925	0	1	1	0	50	7	253055	0.0989141	1
ADPRHL2	853740	282	27	12815	3895	0	2	0	0	50	11	331855	0.0989938	1
ZSCAN1	1187584	694	-42	14205	4380	0	2	0	0	50	5	245420	0.0989965	1
MEF2A	197556	416	12	19910	5530	0	1	0	0	50	10	319245	0.099017	1
C11orf80	1534660	164	38	24555	6945	0	2	0	0	50	9	366300	0.0990406	1
CA5A	612550	133	27	11120	3040	0	1	1	0	32	7	157935	0.0990988	1
POLR2J3	NaN	NaN	NaN	4305	1185	0	1	0	0	31	4	246530	0.0993086	1
NAPSA	1072052	528	26	14675	4810	0	1	1	0	50	13	263590	0.0993311	1
GLYATL3	NaN	NaN	NaN	10325	2980	0	3	0	0	50	17	559800	0.0996197	1
ZNF454	95669	845	10	19170	4545	0	1	1	0	50	13	325300	0.0996211	1
HTR5A	186338	603	-1	12285	3915	0	2	0	0	50	10	269360	0.0998147	1
LIME1	1126597	202	36	10070	3550	0	2	0	0	50	18	258175	0.100227	1
SLC26A7	79500	987	-11	24840	6630	0	1	0	0	50	7	347435	0.100408	1
CDKN2AIP	235218	163	16	20135	6130	0	2	0	0	50	6	259475	0.100797	1
ANKRD30B	NaN	NaN	NaN	52150	12635	0	3	0	0	50	17	569455	0.101047	1
OPRM1	44509	878	0	25825	7145	0	1	1	0	50	4	306765	0.10106	1
SYCE1	563924	525	-10	13790	3385	0	2	0	0	50	10	249615	0.101344	1
OBP2A	327501	539	37	6405	1665	0	2	0	0	50	12	265085	0.101532	1
CTCF	1074126	147	45	26720	6640	0	1	0	0	50	4	315665	0.101548	1
ILK	424523	491	17	16770	4395	0	1	1	0	38	9	242725	0.102177	1
NKX2-1	58829	624	-18	13875	4365	0	3	1	0	40	4	187950	0.102446	1
ACVRL1	493265	371	27	17925	5295	0	1	0	0	50	6	232715	0.102716	1
LRTM2	245027	593	30	12840	4035	0	2	0	0	50	10	288490	0.103231	1
OXA1L	1153069	351	36	17560	5300	0	1	1	0	50	8	248820	0.103746	1
CHRNB1	1906324	206	33	17880	5340	0	2	0	0	50	11	330660	0.103817	1
ARMS2	252955	279	5	3735	1215	0	1	0	0	50	7	303835	0.104615	1
CEACAM1	495357	380	5	19915	5735	0	1	1	0	48	10	299650	0.105334	1
ODF4	772200	257	20	9210	2520	0	3	0	0	50	6	242985	0.105338	1
RXRA	300063	295	42	16570	4805	0	1	0	0	50	13	266565	0.105468	1
NPSR1	106021	949	0	14830	4055	0	2	0	0	50	8	345020	0.105515	1
SLC6A18	657890	541	24	22280	6685	0	1	0	0	50	14	368310	0.105648	1
KLHL25	159493	592	-11	20490	6180	0	2	0	0	50	7	311010	0.105785	1
OR10J3	285980	737	-6	11335	3485	0	2	0	0	50	8	347810	0.106165	1
HADHB	642780	250	34	17385	4890	0	1	0	0	50	9	249175	0.106181	1
CWH43	246165	439	49	25470	6930	0	1	0	0	50	10	361805	0.1062	1
OR5M8	NaN	NaN	NaN	10900	3140	0	1	0	0	50	17	559960	0.106281	1
OTUD5	834315	NaN	40	20200	6110	0	1	0	0	50	7	262345	0.106309	1
DOK7	547964	412	46	18250	4865	0	2	1	0	50	18	316410	0.106487	1
KLK13	490795	632	22	9740	3040	0	2	0	0	50	18	235100	0.106513	1
EPB42	834640	330	43	25755	7485	0	1	0	0	50	6	317375	0.106826	1
TMEM200C	269994	959	-10	20665	7385	0	1	0	0	50	7	265815	0.107177	1
TMEM25	1359480	167	47	13255	4250	0	2	0	0	50	9	322195	0.107258	1
OR14I1	141426	710	-10	10690	3350	0	1	0	0	50	12	421430	0.107465	1
CBLL1	513169	515	28	17475	4965	0	1	0	0	50	14	281485	0.10748	1
HIST1H1C	408919	685	43	7290	2400	0	2	0	0	50	13	237100	0.107677	1
CXCL1	233432	444	6	3840	1230	0	1	0	0	50	7	302035	0.107992	1
SMOX	784685	231	26	20840	5950	0	1	1	0	50	12	314705	0.108028	1
NBPF7	415110	581	26	15535	3860	0	2	0	0	50	12	293925	0.10807	1
MTMR6	330431	538	31	23085	5685	0	2	0	0	50	14	356710	0.108095	1
KRT35	1445853	325	-22	16200	4770	0	3	0	0	50	12	268240	0.108114	1
GRK6	1038665	261	59	21860	5725	0	1	0	0	50	12	328700	0.108385	1
SLC16A14	377632	648	26	18040	5195	0	2	0	0	50	13	354535	0.108506	1
CKAP4	168486	445	23	20855	6370	0	1	0	0	46	5	237865	0.108595	1
WWTR1	558006	263	18	14350	4055	0	3	0	0	50	11	295415	0.108817	1
ANGPT1	50022	671	-19	18525	4410	0	1	0	0	33	4	200695	0.10885	1
SLC7A14	372782	466	24	26945	8155	0	2	0	0	50	8	409320	0.109183	1
OR4D9	430021	507	-1	10775	3370	0	1	0	0	50	7	298330	0.109324	1
MRPL9	1062482	255	29	9820	2975	0	2	0	0	50	9	314930	0.109506	1
CCDC61	931670	261	36	18920	5860	0	1	1	0	50	13	286890	0.109963	1
TFPI2	228127	480	-12	8660	2230	0	1	0	0	50	10	295975	0.109966	1
NCOA4	406207	579	41	24050	6025	0	2	0	0	50	10	322540	0.110059	1
HMX2	213809	769	0	9385	3005	0	2	0	0	50	16	278365	0.110275	1
RIPK4	302894	182	30	27135	8640	0	1	0	0	50	7	337130	0.110367	1
ZIC1	20725	1070	-30	15660	4620	0	2	0	0	20	5	172505	0.110406	1
PDZD7	1020226	247	40	18030	5760	0	2	1	0	50	16	283145	0.110441	1
SLC6A14	82720	NaN	4	23600	6115	0	1	0	0	50	17	375260	0.110502	1
NOP56	792941	450	48	21530	5965	0	1	0	0	50	16	357445	0.110558	1
TSKS	1699718	192	47	20925	6420	0	1	0	0	50	9	276330	0.11119	1
PALM	1914670	200	23	13745	4195	0	2	0	0	50	17	305610	0.111754	1
C19orf57	842601	185	32	22100	7030	0	1	0	0	50	14	334420	0.112243	1
ZNF667	135115	713	-50	22275	5460	0	1	0	0	50	16	357790	0.112559	1
HAUS3	836839	332	29	21990	5370	0	1	0	0	50	8	269680	0.112627	1
ANKRD35	NaN	NaN	NaN	35015	10855	0	1	0	0	50	17	567675	0.112814	1
WEE2	200522	844	14	20685	5535	0	1	1	0	50	7	248420	0.113053	1
MATN4	1005559	233	36	20550	6180	0	1	0	0	50	7	246470	0.11318	1
SYT3	612522	593	35	20415	6720	0	2	0	0	50	10	329915	0.113293	1
ZER1	1816626	165	36	27785	7630	0	1	0	0	50	6	318050	0.113348	1
OR2D3	403341	827	6	11435	3445	0	3	0	0	50	7	305755	0.113637	1
MTMR1	288573	NaN	9	24310	6560	0	1	0	0	50	7	284050	0.113722	1
EAF2	474007	550	30	9665	2410	0	2	0	0	50	8	278495	0.113941	1
JDP2	758517	239	44	6185	1870	0	1	0	0	50	18	313110	0.114108	1
HIC1	1415256	294	27	24640	8450	0	1	0	0	50	8	302485	0.114148	1
DECR2	1549307	207	37	10365	3270	0	2	0	0	50	11	364545	0.114478	1
ZSCAN2	341520	263	32	23115	5910	0	1	0	0	50	9	294010	0.114589	1
KRT2	1441383	464	29	22525	6785	0	1	0	0	50	10	294830	0.11467	1
ZNF8	1546372	406	-39	20500	5600	0	1	1	0	50	10	267750	0.114862	1
TREX2	971101	NaN	7	7920	2790	0	2	0	0	50	6	192935	0.114926	1
GOLIM4	147581	681	-8	26255	6010	0	1	0	0	50	13	373225	0.115054	1
KDM4D	304973	513	-12	18185	5395	0	2	0	0	50	11	302750	0.115187	1
CALML6	1434423	233	27	6930	1590	0	1	0	0	50	3	282235	0.115268	1
TMC4	735613	439	-53	24745	8180	0	1	0	0	50	20	412860	0.115316	1
KRT1	1441383	464	29	22740	6795	0	1	0	0	50	10	294830	0.115526	1
FGD3	478130	463	43	26115	7515	0	1	1	0	50	13	368530	0.115682	1
ZNF630	582390	NaN	18	23925	5865	0	2	0	0	50	11	308320	0.11587	1
TPPP2	971417	320	12	6255	1650	0	1	0	0	50	3	252470	0.116241	1
THBD	199022	554	-50	19640	6280	0	1	0	0	50	15	289175	0.116263	1
HS3ST6	1766472	214	39	10430	3670	0	2	0	0	50	10	339215	0.11642	1
KIAA1328	99312	893	-1	21035	5545	0	2	0	0	50	9	314500	0.116585	1
SNX33	586224	231	34	20390	5575	0	1	0	0	50	12	276475	0.11665	1
CACNB2	74282	408	4	27635	7450	0	1	0	0	50	5	289115	0.116677	1
IFI27	200295	605	47	4210	1430	0	1	0	0	50	6	270290	0.116987	1
LAS1L	321325	NaN	10	26820	7065	0	1	0	0	50	9	331320	0.117039	1
CYHR1	2043455	200	36	16410	5130	0	1	0	0	25	1	136340	0.117148	1
GPR150	307041	359	32	14025	5550	0	3	0	0	50	12	265920	0.117288	1
HAS1	436280	690	-24	19650	6675	0	1	1	0	50	8	232715	0.117377	1
SEMA4C	822597	392	46	29215	9155	0	3	1	0	50	9	388435	0.117448	1
THAP8	980636	320	19	9300	3255	0	2	0	0	50	8	260625	0.117564	1
ZBED1	NaN	NaN	NaN	24265	7115	0	1	1	0	31	5	252460	0.11792	1
APLP2	624855	203	15	28240	7160	0	1	0	0	50	4	280140	0.11793	1
SELPLG	448698	280	40	13455	4800	0	3	0	0	50	10	268325	0.118132	1
ZNF689	2255010	158	60	17315	5350	0	2	0	0	50	14	325435	0.118198	1
ATL2	808394	366	25	22725	5955	0	2	1	0	43	10	274845	0.118531	1
GP2	243266	848	-5	19570	5300	0	1	1	0	50	15	278745	0.118782	1
MAN1B1	1836975	202	38	25025	7225	0	1	1	0	50	9	305820	0.118952	1
TROAP	2137968	175	37	28130	9265	0	1	0	0	50	8	326200	0.119	1
CD6	802735	546	56	23870	6955	0	3	1	0	50	21	354475	0.119094	1
MMP9	630342	381	51	25130	7480	0	1	1	0	50	10	312630	0.119314	1
SLC5A9	27457	480	-10	25045	7640	0	1	0	0	50	13	336995	0.119339	1
PRSS53	1347539	227	37	19420	6110	0	2	0	0	50	28	316140	0.120055	1
PNO1	197504	594	14	9195	2580	0	3	1	0	25	5	101815	0.120074	1
HLA-DOA	1276842	431	40	8840	2725	0	1	0	0	50	11	298010	0.120244	1
OR51A2	65798	1006	-15	10830	3270	0	3	0	0	50	8	296415	0.120732	1
CD93	199022	554	-50	22280	7165	0	3	1	0	50	15	289175	0.121066	1
COL9A2	627703	373	18	24740	8200	0	1	1	0	50	10	301920	0.121113	1
TRIM7	1034999	415	35	19155	6075	0	1	1	0	50	7	209145	0.121115	1
ATRIP	1441050	223	39	27970	8450	0	1	0	0	50	25	421445	0.121437	1
SMR3A	264684	915	25	4545	1650	0	1	0	0	50	5	244825	0.121651	1
PDIA5	468830	360	44	19490	4870	0	1	0	0	50	11	243770	0.122448	1
SIK1	807666	312	65	27275	8785	0	2	0	0	50	3	290105	0.122457	1
OR5AC2	200002	811	-15	10745	3175	0	2	0	0	50	20	296185	0.12246	1
PCYOX1L	422727	380	28	17395	5210	0	3	0	0	50	11	271650	0.122775	1
KCMF1	926772	202	23	13695	3855	0	2	0	0	50	14	247605	0.12294	1
MMP17	364888	206	17	21100	6650	0	3	0	0	50	15	292405	0.123149	1
FASLG	116331	506	7	9950	2920	0	1	0	0	50	2	301485	0.12329	1
NEFL	180048	521	-2	19270	5435	0	2	0	0	50	8	326265	0.123344	1
PHF21B	350834	525	-5	18855	5865	0	2	0	0	50	3	320885	0.123471	1
SLFNL1	341851	171	29	14170	4370	0	2	0	0	50	7	350665	0.123835	1
PIF1	556478	205	50	22125	7485	0	1	0	0	50	10	259240	0.1239	1
RHOT2	1207790	194	33	22295	6670	0	1	1	0	50	18	316135	0.123908	1
C17orf100	663953	424	9	3790	1520	0	1	0	0	50	7	257085	0.124086	1
HSP90B1	1190703	281	40	29785	7415	0	1	0	0	50	12	374195	0.124142	1
ZGPAT	1126597	202	36	18535	5765	0	1	0	0	50	18	258175	0.124785	1
AQP12B	1077835	446	25	10375	3635	0	3	1	0	14	3	103055	0.124896	1
ARL9	662749	594	27	4495	1235	0	2	1	0	11	3	38260	0.124959	1
WSCD2	451405	644	29	20230	5660	0	3	0	0	50	11	330495	0.125663	1
ZNF746	588536	467	17	22415	7015	0	1	0	0	50	13	279555	0.12586	1
TRIM66	NaN	NaN	NaN	43700	12205	0	2	1	0	50	18	569025	0.126337	1
SBSN	1081638	390	41	20815	5990	0	1	0	0	50	12	255410	0.126365	1
MITD1	504421	770	21	9360	2280	0	1	0	0	50	9	264370	0.126538	1
KIAA0319	417813	373	19	38895	11040	0	2	0	0	50	0	302845	0.126847	1
PEAR1	1362027	244	38	37640	10390	0	2	1	0	50	29	345225	0.126921	1
DBNDD1	1056657	221	35	6745	2015	0	2	0	0	50	12	230255	0.12715	1
SLC22A25	1852481	572	32	19430	5710	0	1	0	0	50	17	256415	0.127617	1
EFR3A	99296	999	6	30345	7965	0	1	0	0	50	10	331840	0.128005	1
DCP1B	232517	618	29	21930	6390	0	1	0	0	50	13	266580	0.128223	1
ZIC5	323784	500	35	22325	7615	0	1	0	0	50	10	249040	0.128396	1
ALOX15	1226703	318	25	23655	6990	0	2	0	0	50	7	288300	0.128445	1
SLC13A3	293732	642	28	21365	6520	0	2	1	0	50	11	317610	0.128998	1
TCF7	694434	227	60	15820	4520	0	2	0	0	50	8	257210	0.129062	1
LRRC26	1722012	202	36	10730	4480	0	2	1	0	50	10	318495	0.129318	1
IL17REL	895187	271	36	12255	3630	0	1	0	0	50	16	382055	0.129361	1
MTHFSD	70370	416	3	15005	4525	0	2	0	0	50	3	243445	0.12965	1
EHD2	812020	262	36	19055	5725	0	2	0	0	50	14	326205	0.129983	1
DAPK2	678778	261	45	13835	3520	0	2	0	0	50	13	308870	0.1305	1
TXLNA	1460758	218	29	19870	5345	0	2	0	0	50	4	304560	0.130645	1
PARP8	76181	1215	14	31725	8310	0	1	0	0	50	5	290530	0.130892	1
UMOD	243266	848	-5	22960	6515	0	1	1	0	50	15	278745	0.131011	1
MAP9	44097	944	-5	24355	5585	0	3	0	0	50	8	282225	0.131121	1
ZNF257	75568	1305	-69	20600	4960	0	1	0	0	50	11	229475	0.131138	1
OR4C46	68	1239	-43	10825	3095	0	3	0	0	50	12	359730	0.131214	1
KCNK18	202100	640	4	13615	3815	0	3	0	0	50	10	274365	0.13128	1
FTSJ3	1353057	346	20	31000	8360	0	1	0	0	50	13	361275	0.131979	1
RNASEL	597206	812	-3	26440	7250	0	1	0	0	50	14	315300	0.13216	1
OR2T12	18846	936	-35	11040	3390	0	4	0	0	50	12	281040	0.132207	1
KLHL26	1397040	222	33	21155	6715	0	2	0	0	50	7	313895	0.132238	1
PCDHB10	915569	724	-11	27185	8860	0	2	1	0	50	27	337605	0.132857	1
HIF3A	1079866	357	39	23955	7425	0	1	0	0	50	10	253190	0.133469	1
BANK1	80568	482	-7	29190	7140	0	3	1	0	50	13	308590	0.133753	1
OR4A5	68	1280	-38	11040	3240	0	2	0	0	50	13	382140	0.133831	1
RSAD1	1332860	200	23	15370	5075	0	3	0	0	50	11	339585	0.134011	1
TKTL2	74744	1164	-26	21640	6575	0	2	1	0	37	11	223565	0.134036	1
CDSN	NaN	NaN	NaN	18005	5935	0	2	1	0	31	5	251280	0.134205	1
BBS9	233203	759	-6	32580	8700	0	2	0	0	50	8	310850	0.13421	1
KRTAP2-2	NaN	NaN	NaN	4240	1340	0	1	0	0	50	17	558160	0.134308	1
OR2T34	116628	850	-20	11025	3330	0	3	0	0	50	8	274400	0.134355	1
EXD3	1632320	208	30	31075	9680	0	2	2	0	50	9	304680	0.134452	1
IL12RB2	454381	466	-4	31240	8495	0	1	0	0	50	10	315120	0.134869	1
SLC9A7	686372	NaN	45	26150	7540	0	1	2	0	50	13	296265	0.135067	1
GIT1	719319	383	30	27805	8090	0	3	0	0	50	4	281085	0.135197	1
OR2T4	104321	936	-39	12205	3500	0	2	0	0	50	6	256165	0.13525	1
RHPN1	1882843	237	35	23600	7435	0	2	0	0	50	5	306695	0.135267	1
SPIRE1	483118	292	49	27465	7590	0	1	1	0	50	9	276060	0.135277	1
GEN1	135007	1245	10	33335	8350	0	1	0	0	50	7	317395	0.135302	1
PCSK7	431523	199	41	28225	8045	0	2	0	0	50	5	238770	0.135543	1
HCK	1039298	386	21	19450	5105	0	2	0	0	45	12	287975	0.13561	1
RLBP1	649712	400	25	11620	3110	0	2	1	0	14	1	97160	0.135611	1
VPS16	766497	396	44	30660	8580	0	1	0	0	50	11	330030	0.135736	1
PDE11A	320610	618	18	36040	9680	0	1	1	0	50	8	353890	0.13584	1
XK	115395	NaN	11	15600	4575	0	2	0	0	50	17	286925	0.135882	1
RNF169	620831	160	37	24550	7685	0	1	1	0	50	17	286690	0.136248	1
PTCHD3	345745	581	2	26940	7800	0	1	0	0	31	2	200810	0.136257	1
DPY19L2	195841	681	-28	28035	7380	0	1	1	0	50	16	323090	0.136418	1
FOXA2	49625	627	-66	16130	4810	0	4	0	0	50	17	294425	0.136968	1
OLFML2A	1076828	207	26	22945	6860	0	4	0	0	50	8	276050	0.137305	1
MAP7D1	800052	190	31	29545	9305	0	1	0	0	50	11	309995	0.137673	1
TACC3	867402	350	39	29975	8665	0	2	0	0	50	11	297345	0.137773	1
ROM1	2695768	217	42	11700	4260	0	2	0	0	50	12	333010	0.137881	1
DCAF15	930314	231	32	21515	6280	0	1	0	0	50	18	259615	0.137918	1
MRPL14	1358424	203	53	5140	1550	0	1	0	0	50	6	275925	0.138216	1
INPP5E	1413299	233	44	22360	7205	0	2	0	0	50	12	330955	0.138372	1
PEX10	561270	302	24	11980	3965	0	2	0	0	50	14	266320	0.138444	1
NEIL2	470737	360	34	11945	3355	0	2	0	0	50	6	245230	0.138553	1
TCERG1L	2679	871	-27	20735	6370	0	1	1	0	42	19	241475	0.138712	1
ZSWIM3	734138	136	53	24525	6900	0	1	1	0	50	21	292645	0.138797	1
UNC5A	1056724	222	44	29770	9005	0	1	0	0	50	11	304970	0.138806	1
WDR24	1207790	194	33	27950	8155	0	1	0	0	50	18	316135	0.140251	1
ERC2	121781	694	17	34960	8960	0	1	0	0	50	4	280220	0.140344	1
CSF3R	581032	347	31	33510	7905	0	1	1	0	50	14	356080	0.14068	1
RNF43	782135	399	22	27170	8590	0	4	0	0	39	9	350300	0.140943	1
LEMD3	299752	577	7	32305	9485	0	1	0	0	50	8	295940	0.141408	1
TAS2R50	365490	676	-2	10570	2990	0	2	0	0	50	8	250710	0.14183	1
NCR2	338294	510	40	9755	3010	0	2	0	0	50	9	249190	0.141864	1
ZBTB12	2485614	188	36	15795	4965	0	1	1	0	29	7	139130	0.141921	1
FBXW7	117295	501	51	30520	8180	0	2	0	0	50	8	337195	0.141983	1
GM2A	871795	530	57	8545	2630	0	2	0	0	50	17	344405	0.142243	1
TCL1A	256627	582	30	4235	1165	0	1	0	0	50	9	303080	0.142294	1
SORT1	1030626	302	28	30170	8440	0	1	1	0	50	12	309450	0.14236	1
RPTN	486922	468	25	28860	6585	0	1	1	0	50	9	272635	0.142518	1
KYNU	48515	369	20	17620	4550	0	2	0	0	50	4	290450	0.142528	1
PLOD3	1022626	258	39	26585	7750	0	1	0	0	50	14	276760	0.142645	1
NGEF	404109	215	33	27155	7315	0	2	1	0	50	12	259875	0.142838	1
TMC3	245396	787	28	39945	10860	0	1	0	0	49	2	281350	0.143139	1
MLNR	321392	424	51	13680	4935	0	1	1	0	50	8	321795	0.143161	1
OXNAD1	188483	517	34	11355	3150	0	2	1	0	36	4	186080	0.143406	1
VWCE	1124603	480	43	33610	10550	0	1	1	0	50	18	361755	0.143825	1
OTP	276866	584	42	11060	3730	0	1	1	0	20	5	88880	0.14446	1
KRTAP5-6	NaN	NaN	NaN	4590	1290	0	1	0	0	50	17	558110	0.144557	1
ENGASE	592461	285	15	26305	7985	0	3	0	0	50	7	283655	0.144867	1
SH2D3C	1194942	179	58	31620	9720	0	2	0	0	50	7	340850	0.144917	1
TRIM67	381758	603	8	27395	8455	0	1	2	0	50	15	291215	0.145133	1
RB1	349930	450	41	34540	8825	0	1	0	0	50	11	316100	0.145135	1
PROKR1	260004	596	12	13725	4035	0	1	1	0	47	4	222220	0.14523	1
CD1A	120861	833	3	11840	3220	0	2	0	0	50	7	253395	0.145492	1
DLGAP2	99986	671	-37	34655	9925	0	1	1	0	50	14	343735	0.145787	1
STAMBPL1	175317	289	20	16165	4100	0	1	0	0	50	4	260670	0.145847	1
TUBGCP3	273358	399	11	33190	8930	0	1	0	0	50	15	344955	0.146082	1
SH3RF1	241771	244	24	30860	9805	0	1	1	0	50	11	291010	0.146172	1
ITGB5	330119	254	40	28950	7890	0	2	0	0	50	10	253895	0.146819	1
MAN2B1	1975767	409	1	36215	10735	0	1	0	0	50	24	390860	0.146972	1
ZNF311	143617	569	25	24315	6000	0	2	0	0	50	4	266205	0.147158	1
EMILIN1	1214097	238	50	34260	11925	0	1	0	0	50	11	319425	0.147204	1
TNS4	1185295	203	19	25230	7710	0	1	0	0	40	11	234260	0.14733	1
ZNF777	588536	467	17	29250	8490	0	1	0	0	50	13	279555	0.147439	1
OR2A14	221024	812	-11	10675	3305	0	3	0	0	50	15	281850	0.147479	1
RAD54L	690472	205	31	27190	7550	0	1	0	0	50	10	247435	0.147701	1
DPF1	1410213	301	-1	15770	4045	0	2	0	0	50	15	247035	0.14851	1
DLEU7	136985	649	31	5355	1965	0	1	0	0	50	7	298690	0.148766	1
AMDHD1	366272	436	8	15330	4365	0	2	1	0	34	5	182095	0.149298	1
CTSZ	1009250	152	30	10905	3075	0	2	0	0	50	12	288500	0.149472	1
OR4F21	89938	794	10	10770	3285	0	1	0	0	50	12	320080	0.149488	1
PCDH20	3527	1075	-43	32820	10080	0	1	0	0	50	9	285395	0.149562	1
IL20	467839	385	39	6495	1740	0	1	0	0	50	6	318230	0.150365	1
TYRO3	744461	166	44	31625	9550	0	1	1	0	50	12	290325	0.150475	1
CPT1C	1716449	192	41	28690	8570	0	2	0	0	50	10	348585	0.150751	1
COL10A1	NaN	NaN	NaN	22540	8225	0	3	1	0	31	5	253570	0.150802	1
EXOC1	579538	452	12	33165	8190	0	1	0	0	50	8	275935	0.151402	1
SPINT4	777303	359	16	3800	880	0	1	0	0	50	10	277190	0.151502	1
NTSR2	219483	336	21	13905	4800	0	1	0	0	50	7	286800	0.151571	1
FURIN	833957	291	42	28110	8505	0	2	1	0	50	9	304940	0.151859	1
MMP27	530224	567	-10	18920	4810	0	2	0	0	50	6	241345	0.15193	1
CDH15	1307930	254	38	28310	9175	0	1	1	0	50	22	291020	0.152255	1
NPNT	262174	361	7	22275	6090	0	3	0	0	50	13	256715	0.152368	1
OGFR	1044503	208	48	23620	7280	0	2	0	0	50	10	283520	0.152625	1
PAX5	429504	542	34	14050	4130	0	2	0	0	50	5	240145	0.152698	1
FMNL3	1919377	265	60	37325	10435	0	1	0	0	50	9	314050	0.153256	1
ADAMTS2	1496298	677	-4	44220	12705	0	2	2	0	50	23	364800	0.153462	1
ADAM29	49942	889	-36	29290	7655	0	1	0	0	43	7	234045	0.153555	1
KIF18B	1037808	191	34	29920	9485	0	1	0	0	50	9	251075	0.153558	1
RRBP1	580543	347	0	35670	9780	0	2	1	0	50	18	307685	0.153682	1
RUSC1	1668953	177	44	32545	10685	0	1	0	0	50	9	272270	0.15374	1
MED29	1748498	252	32	7860	2340	0	1	0	0	50	5	328805	0.153746	1
SPAG8	847663	227	54	20330	5995	0	3	0	0	47	10	258835	0.154134	1
UROC1	289633	508	52	26750	7645	0	1	0	0	36	11	231570	0.154286	1
ATP9A	171625	419	0	38050	10730	0	1	0	0	50	9	316645	0.154343	1
MEGF9	551753	185	15	22480	6740	0	2	0	0	50	11	279975	0.154451	1
ACYP1	919043	222	47	4720	1145	0	1	0	0	50	11	364905	0.154596	1
PAX1	283661	885	-41	18020	6325	0	1	1	0	35	8	145540	0.154827	1
HIST1H2AK	228884	634	40	4395	1530	0	1	0	0	50	6	207925	0.155277	1
HIST1H2AL	228884	634	40	4400	1555	0	1	0	0	50	6	207925	0.155439	1
TDRD12	NaN	NaN	NaN	14985	3555	0	3	0	0	50	17	560375	0.155601	1
PLEKHG2	1410725	230	39	47645	15850	0	4	2	0	50	24	389120	0.156031	1
TRIM54	1245306	182	52	14565	4005	0	2	1	0	32	6	172220	0.156254	1
KLHL38	517269	192	22	20590	5780	0	2	2	0	43	8	217215	0.156512	1
RAET1L	402308	382	51	8840	2470	0	2	0	0	50	16	313635	0.156518	1
GABBR1	443970	755	26	36080	10645	0	1	1	0	50	11	289150	0.156772	1
DDX31	1546589	581	42	30710	8875	0	1	1	0	32	6	229035	0.156821	1
KRTAP15-1	14979	1035	-68	4870	1370	0	1	0	0	50	5	198995	0.15709	1
SYDE2	367677	468	1	42295	11870	0	2	0	0	50	12	339955	0.157123	1
ZFR	386475	357	27	38540	11005	0	1	0	0	50	8	305255	0.158002	1
IGSF9	807549	310	10	40560	13680	0	1	1	0	50	31	347240	0.158138	1
IFITM2	1454043	344	48	4700	1375	0	1	0	0	50	13	408980	0.158178	1
C3orf52	268780	440	28	12065	3355	0	2	1	0	50	11	286035	0.158201	1
AOC2	1631295	190	28	25925	8350	0	2	0	0	50	10	300320	0.158265	1
TPRX1	881316	336	39	13480	5150	0	3	0	0	50	17	316080	0.158703	1
HAUS5	1162794	390	27	22540	7100	0	1	0	0	37	16	195400	0.158785	1
RFFL	439420	504	19	13130	3610	0	2	0	0	50	9	273200	0.158821	1
LOR	836876	556	24	10285	3860	0	2	0	0	50	19	413015	0.158985	1
POLE4	642459	577	26	4220	1300	0	1	0	0	50	11	315085	0.159606	1
TXK	219787	358	39	19830	4800	0	2	0	0	50	3	262035	0.159788	1
BCL10	348743	384	3	8240	2410	0	1	0	0	50	4	283025	0.159853	1
SNX4	319722	132	35	16970	4135	0	1	0	0	50	4	250630	0.159878	1
LCNL1	1979517	188	34	5740	1805	0	1	0	0	50	7	295595	0.160065	1
PNMA5	249931	NaN	35	15550	4655	0	4	0	0	50	10	275115	0.160444	1
WDR60	338838	241	3	39350	10105	0	1	0	0	50	12	320385	0.160794	1
SLC12A5	630342	381	51	41560	12080	0	1	1	0	50	10	312630	0.16105	1
CORO2A	494263	272	50	19010	5290	0	2	0	0	50	8	253625	0.161127	1
OR10G4	107524	830	-5	10615	3395	0	3	0	0	37	6	189680	0.161197	1
OR10G9	107524	830	-5	10615	3395	0	2	0	0	37	6	189680	0.161197	1
CMA1	898202	411	17	8810	2650	0	1	0	0	50	3	249465	0.161347	1
ZNF781	484296	888	-51	11705	3055	0	1	0	0	50	8	247500	0.161355	1
SIDT2	426428	228	46	30565	8450	0	1	0	0	50	11	243215	0.161529	1
TMF1	263910	443	9	39910	10280	0	1	0	0	50	8	302040	0.161609	1
ZDHHC1	1115833	153	42	17130	5340	0	1	0	0	14	3	110470	0.161641	1
DCST2	1654795	214	40	27380	8380	0	3	0	0	50	18	347790	0.161672	1
TOPORS	474275	362	-7	36810	10380	0	1	1	0	50	12	280585	0.162007	1
KRT9	1494501	323	11	22045	6485	0	2	0	0	20	7	153875	0.162347	1
INSIG2	190880	537	8	8090	2320	0	1	0	0	50	6	363425	0.162798	1
ZC3H12A	446254	357	25	20700	6600	0	2	0	0	50	10	233190	0.162857	1
KCNS1	865186	324	46	17915	5980	0	2	0	0	19	5	154400	0.163848	1
HHIPL1	375738	250	21	28400	8830	0	3	0	0	50	9	301895	0.163968	1
KRT4	1781225	288	27	21115	6140	0	3	0	0	50	12	264995	0.163994	1
PRM2	632841	308	37	3700	995	0	1	0	0	50	13	308115	0.164661	1
CDKN2A	225405	357	-15	11925	3105	0	1	0	0	50	17	309005	0.164855	1
SSH1	474364	293	45	41225	11830	0	1	1	0	50	9	307805	0.164874	1
NOXO1	1747301	183	46	12990	4455	0	1	1	0	50	8	268785	0.165319	1
HBEGF	683517	143	39	7420	2285	0	1	0	0	50	5	286065	0.165648	1
RBP2	232582	754	21	5105	1180	0	1	0	0	50	9	308685	0.166082	1
ZNF324B	2179183	270	-4	18920	5785	0	2	1	0	50	29	360040	0.166211	1
SPINK6	63265	390	-8	3080	745	0	1	0	0	46	13	252990	0.166734	1
HSD17B3	293976	504	20	11450	3175	0	1	0	0	50	3	312720	0.166736	1
NKAPL	273319	502	35	14365	3800	0	1	1	0	50	6	248735	0.166814	1
OR8D2	154391	921	-14	10715	3310	0	2	0	0	50	11	271945	0.167034	1
GRIN3B	2387949	206	26	34915	12575	0	5	1	0	50	25	455030	0.167642	1
IQCF5	NaN	NaN	NaN	5405	1420	0	1	0	0	50	17	558240	0.167889	1
SLC4A4	216580	975	-4	42720	11280	0	1	0	0	50	7	297345	0.167995	1
OR10P1	1678592	523	-8	10460	3655	0	2	0	0	50	15	332075	0.168258	1
GGH	137738	789	-12	11890	2945	0	2	0	0	50	12	318855	0.168476	1
GAK	679769	256	41	46905	13755	0	1	1	0	50	13	353380	0.168505	1
OR2S2	853975	298	55	11000	3460	0	2	1	0	50	9	241365	0.168576	1
AKT2	1005838	400	30	17780	4690	0	2	0	0	50	9	253075	0.168725	1
C10orf67	77657	278	-3	6905	1735	0	1	0	0	50	6	297710	0.168998	1
FBXO11	486669	587	27	35465	8935	0	1	0	0	34	7	246570	0.169599	1
EHD3	102236	884	15	19065	5355	0	2	0	0	50	10	286795	0.1697	1
KRTAP6-3	22916	1048	-79	3880	1145	0	1	0	0	50	9	228340	0.170227	1
SLC18A1	158991	511	-4	19215	5295	0	2	0	0	50	5	296090	0.17057	1
R3HDM2	1862761	172	55	35550	9705	0	1	0	0	50	11	258250	0.170606	1
TMEM211	363566	415	-21	4595	1405	0	1	0	0	50	10	292720	0.171453	1
GALNT6	504747	239	33	22330	6260	0	2	1	0	50	12	268320	0.171599	1
DNM2	2114424	208	31	33090	9450	0	1	0	0	39	10	234735	0.171738	1
RCBTB2	387005	404	41	20040	5520	0	1	1	0	50	12	396885	0.171772	1
KLHL14	213836	913	-12	22420	6365	0	2	1	0	50	7	262485	0.172034	1
TNFSF13	1957426	194	24	9025	2705	0	2	0	0	50	17	308645	0.173104	1
TLX1	469702	221	52	11305	3710	0	1	1	0	50	11	276570	0.174252	1
EML4	251363	292	17	35950	9560	0	1	0	0	50	11	251810	0.174548	1
PDILT	212375	823	0	21405	5580	0	4	1	0	49	11	261300	0.174654	1
SNX31	1141276	196	50	16595	4030	0	2	0	0	50	7	300830	0.174819	1
CNTROB	1794630	337	33	33030	9750	0	2	0	0	50	3	276210	0.175241	1
TAAR6	178165	618	22	12035	3505	0	1	0	0	50	12	275305	0.175382	1
PCDH19	128045	NaN	-15	39870	12135	0	1	1	0	50	7	261040	0.175421	1
SRD5A3	235221	348	8	11350	3275	0	1	1	0	50	10	257995	0.175593	1
PROK2	86859	605	6	4695	1335	0	1	0	0	50	10	291285	0.175611	1
TMEM165	235221	348	8	11355	3570	0	1	0	0	50	10	257995	0.175681	1
URGCP	872910	239	44	32650	9620	0	4	2	0	50	10	317805	0.175786	1
CIB2	414873	271	56	7045	1715	0	1	1	0	10	4	41930	0.175842	1
JAG1	165910	431	-28	45280	11075	0	1	0	0	50	19	319595	0.176539	1
PATE1	607531	493	3	4905	1080	0	1	0	0	50	9	276830	0.176806	1
PRAMEF17	NaN	NaN	NaN	16815	4740	0	2	1	0	31	5	250085	0.177129	1
DENND3	360825	204	51	43365	11910	0	2	1	0	50	13	271750	0.177505	1
KRTAP13-4	14979	1035	-68	5575	1640	0	1	0	0	50	5	198995	0.177631	1
GEMIN4	662733	483	10	36695	11020	0	1	0	0	50	8	240105	0.17777	1
NDUFV1	1374022	393	53	16530	4965	0	2	0	0	50	14	307000	0.177775	1
FUT4	341083	589	-7	17740	6155	0	2	1	0	50	13	215105	0.178176	1
OR11G2	371813	563	-29	11885	3655	0	2	0	0	50	11	285175	0.178182	1
RBM12B	221692	552	-4	35385	9765	0	3	1	0	50	5	273105	0.178345	1
FASTKD5	NaN	NaN	NaN	26745	7680	0	2	0	0	50	17	564500	0.178676	1
BARHL2	82474	897	-4	13500	4110	0	2	0	0	50	10	302030	0.178802	1
UNCX	748119	384	40	17710	6335	0	1	0	0	50	9	368030	0.179262	1
NPW	1747301	183	46	5340	2190	0	1	0	0	50	8	268785	0.179862	1
MET	558228	262	2	50750	13855	0	1	1	0	50	23	333840	0.179925	1
KCNV1	102383	890	-18	17395	5270	0	1	0	0	50	8	333140	0.180248	1
VWA5B2	NaN	NaN	NaN	42470	14545	0	1	2	0	31	6	259890	0.180251	1
DCAF12L1	11311	NaN	-16	15790	5150	0	2	0	0	50	10	350765	0.180255	1
LUZP1	859705	169	25	37645	10880	0	1	0	0	43	6	230145	0.18038	1
MYC	406323	204	23	15960	4635	0	1	0	0	50	8	304880	0.18076	1
UBQLN3	99343	946	-2	22420	7160	0	2	0	0	50	5	304115	0.181673	1
KRTAP4-4	996799	468	-7	6050	1495	0	1	0	0	50	6	240750	0.18171	1
RSPO3	106114	826	-9	10125	2400	0	1	0	0	50	3	251235	0.18184	1
SPDYE1	1042621	239	49	12360	3165	0	2	0	0	50	10	272305	0.181961	1
HLA-DRB1	1074109	595	29	9590	2755	0	2	0	0	50	13	254860	0.18238	1
RBP5	2422791	224	38	5030	1300	0	1	0	0	50	8	249255	0.182415	1
DCAF4	354097	341	41	18645	4500	0	2	0	0	50	6	297055	0.182586	1
SEPHS1	246468	433	33	14210	3955	0	1	0	0	50	11	333695	0.182646	1
MFAP3L	136790	831	-4	14325	4185	0	2	0	0	28	4	128090	0.183029	1
DEFB105B	NaN	NaN	NaN	5950	1370	0	1	0	0	50	17	558190	0.183166	1
C5orf49	65781	1013	-18	5270	1510	0	1	0	0	50	9	285910	0.183222	1
ERBB4	20702	1173	-5	47975	12580	0	1	2	0	50	5	277030	0.183607	1
CHST5	488582	225	6	13745	4795	0	2	1	0	50	12	341535	0.184034	1
HIST1H2AA	272695	635	29	4495	1505	0	1	0	0	50	9	242475	0.184168	1
WNT9B	526881	366	16	12375	3945	0	1	0	0	50	3	302700	0.184195	1
MSC	25834	905	6	7015	2360	0	1	0	0	50	8	343695	0.184288	1
CXCL3	199590	368	13	3830	1210	0	1	0	0	50	14	300140	0.184472	1
NFATC1	213864	598	6	34275	10980	0	1	0	0	33	2	176325	0.184484	1
MYL5	639827	489	12	7795	1955	0	1	0	0	50	5	266545	0.184634	1
KATNA1	437046	210	41	17990	4720	0	1	0	0	50	4	230815	0.185093	1
BTN2A1	384310	375	47	19125	5430	0	2	3	0	45	13	217230	0.185094	1
LRRN3	65006	840	2	24815	7090	0	2	0	0	35	3	229230	0.185183	1
RTL1	356726	585	-24	47085	14130	0	1	0	0	48	10	298450	0.185305	1
OR2L3	20939	1015	-27	10815	3270	0	4	1	0	32	6	169160	0.18626	1
UBA1	819569	NaN	38	38160	10965	0	1	0	0	50	9	232815	0.186358	1
STK19	2314693	203	34	13510	4280	0	1	0	0	50	3	326090	0.18641	1
KIF21B	552427	490	32	58280	16825	0	1	2	0	50	21	351020	0.18642	1
KRTAP10-11	874480	461	25	10395	3090	0	2	0	0	50	16	317955	0.186616	1
CEACAM16	812266	188	-22	14685	4845	0	1	0	0	50	9	294425	0.186649	1
ADI1	254699	390	16	6650	1660	0	2	1	0	29	10	142930	0.187142	1
AMTN	264427	861	27	7560	2370	0	1	1	0	11	2	38135	0.187504	1
AGAP6	NaN	NaN	NaN	24545	6790	0	2	0	0	50	17	563610	0.187794	1
TESK1	1202125	248	37	21325	7430	0	2	1	0	50	10	291950	0.18843	1
CPLX3	764533	195	46	5750	1555	0	1	0	0	50	9	302360	0.188439	1
PURG	339429	549	-11	13525	3770	0	1	0	0	50	9	268110	0.189045	1
MYO3A	63308	873	-6	59655	15090	0	1	0	0	50	8	333485	0.189337	1
TAF4	801904	411	-25	36790	12920	0	1	0	0	33	7	210435	0.190053	1
SCAF1	1733181	195	36	44225	15460	0	2	0	0	35	5	231215	0.190384	1
FCHO1	1181745	246	21	32205	9615	0	1	0	0	26	10	190545	0.190475	1
UIMC1	1162907	218	47	26415	6825	0	3	0	0	33	6	260375	0.190754	1
PCSK9	447775	230	13	24180	7665	0	3	0	0	50	15	354690	0.191379	1
OR10H3	878287	605	13	10980	3255	0	2	0	0	50	14	296070	0.191472	1
OR8G5	154391	921	-14	12085	3515	0	2	0	0	50	11	271945	0.19179	1
CAPN2	528883	407	2	26100	6720	0	2	0	0	50	3	287880	0.19179	1
KATNB1	712945	168	34	23685	6915	0	2	0	0	50	9	299895	0.191877	1
ZRANB2	107389	955	-15	12770	3295	0	1	0	0	50	13	324210	0.192323	1
TELO2	1254229	256	34	29275	9635	0	5	2	0	50	16	259490	0.192481	1
COL5A2	237205	422	1	53320	17360	0	1	1	0	50	13	312965	0.192779	1
GMPPB	1551582	271	48	13765	4115	0	1	0	0	50	17	307915	0.193163	1
ZNF735	NaN	NaN	NaN	15160	3575	0	1	1	0	28	4	186615	0.193203	1
C11orf1	437513	221	22	5655	1320	0	1	0	0	50	8	262085	0.193709	1
GRIN3A	111816	1063	-27	39305	11395	0	4	1	0	27	10	288310	0.193823	1
IGSF1	42910	NaN	15	48765	13665	0	1	0	0	50	8	273905	0.1944	1
C10orf120	321415	530	1	12180	3120	0	1	0	0	50	4	336585	0.19454	1
DDX54	468053	252	35	31360	9545	0	2	1	0	50	10	297535	0.194588	1
TMEM132C	NaN	NaN	NaN	38520	11865	0	4	2	0	31	6	257210	0.194663	1
AGAP1	134111	614	3	30755	8875	0	2	0	0	50	8	260815	0.195203	1
MAZ	NaN	NaN	NaN	18595	6290	0	1	1	0	31	5	251635	0.195798	1
ALPK3	351352	213	28	65370	21270	0	3	0	0	50	4	346565	0.195837	1
TMEM223	2405109	248	44	6750	2475	0	1	0	0	50	7	277570	0.196146	1
SSC5D	NaN	NaN	NaN	53235	18435	0	3	2	0	31	6	263780	0.196637	1
ZNF436	1032187	163	25	17170	4205	0	1	1	0	8	7	88905	0.196725	1
FGFR1OP	169081	639	35	14815	3935	0	3	0	0	50	8	261460	0.197404	1
GRK7	426724	406	30	19620	5490	0	1	0	0	50	8	310045	0.197418	1
SRRM5	NaN	NaN	NaN	25730	7045	0	4	0	0	50	17	563865	0.197492	1
CD27	2702142	198	50	9460	2585	0	1	0	0	50	14	377475	0.197607	1
CABP2	1392213	215	53	7995	2340	0	1	0	0	50	4	217070	0.197626	1
ZNRF4	932785	365	19	14455	4955	0	2	0	0	50	10	295220	0.198305	1
AGER	2119974	392	28	15445	3845	0	2	0	0	50	13	333905	0.198349	1
ZNF732	NaN	NaN	NaN	21320	5125	0	2	0	0	50	17	561945	0.198492	1
C11orf24	833157	233	52	15215	5155	0	2	0	0	50	8	267075	0.198588	1
AQR	468734	288	-5	54720	14190	0	1	0	0	47	7	278790	0.198828	1
CGB5	2070141	200	35	5680	1940	0	1	0	0	50	8	254815	0.199418	1
CGB7	2070141	200	35	5680	1940	0	1	0	0	50	8	254815	0.199418	1
AKR1C3	438967	678	-14	11940	3150	0	2	0	0	50	9	225620	0.199489	1
KLHDC7B	1075525	207	42	19630	7145	0	2	1	0	50	10	300815	0.199996	1
CEP350	446036	211	16	112865	29665	0	2	3	0	50	15	303540	0.200224	1
LIG3	362649	525	15	37265	10195	0	2	0	0	50	9	325940	0.200336	1
MCEE	355097	470	40	6260	1885	0	1	0	0	50	8	278705	0.200774	1
CYP46A1	375738	250	21	18080	5305	0	2	0	0	50	9	301895	0.200906	1
OR5T3	10317	969	-43	11880	3450	0	1	0	0	37	2	210450	0.201114	1
FAM151A	723136	415	20	20380	6470	0	2	1	0	50	7	325130	0.201152	1
POTEA	236622	755	-37	18700	4505	0	2	0	0	50	11	355310	0.201192	1
MAP1S	1181745	246	21	35345	12775	0	1	0	0	26	10	190545	0.201204	1
NR2F2	94682	983	-22	15180	4380	0	1	0	0	41	15	359440	0.201263	1
AKR1C2	343868	608	-13	12535	3350	0	1	0	0	50	13	224350	0.201451	1
MUC4	920866	365	49	42455	11890	0	10	2	0	38	12	273935	0.201506	1
DLST	884998	232	41	16455	4845	0	1	0	0	50	14	369150	0.201956	1
BNIP3	123624	470	-21	7215	1860	0	1	0	0	50	8	319110	0.201956	1
CLEC2A	NaN	NaN	NaN	6645	1500	0	1	0	0	50	17	558320	0.202179	1
FEZF1	61242	1007	-15	16745	4885	0	1	0	0	50	9	311985	0.202667	1
RP1L1	99570	456	15	82255	25970	0	3	1	0	35	2	193550	0.202999	1
ITPR3	1401905	205	38	97140	26520	0	1	5	0	50	24	379595	0.203118	1
PARP9	410045	404	35	31615	8225	0	3	0	0	50	5	283160	0.203319	1
SERPINF2	1447501	189	32	17650	5180	0	2	0	0	50	8	303085	0.203481	1
GPRIN1	579630	359	40	33675	11790	0	3	0	0	43	9	250085	0.203538	1
URB1	NaN	NaN	NaN	80775	23775	0	5	0	0	43	10	505545	0.20369	1
SEC14L3	657636	288	48	14895	3840	0	2	0	0	50	9	276020	0.203896	1
MARK2	1321109	201	51	28505	8080	0	2	0	0	50	9	291340	0.203925	1
KIF26A	655915	468	32	63045	22530	0	1	4	0	50	13	324790	0.204155	1
GCNT4	479847	634	32	16210	4220	0	2	0	0	50	9	300000	0.204192	1
CLSPN	1224684	303	25	49620	12150	0	1	0	0	40	3	229345	0.204405	1
TAS2R38	198115	856	-6	11585	3505	0	2	0	0	50	14	295045	0.204618	1
MYO5C	534690	195	24	64965	15870	0	1	1	0	50	8	332275	0.204798	1
OR7D4	398878	582	-50	10695	3390	0	2	0	0	50	25	436875	0.205461	1
KIAA1522	1339617	195	26	36345	13320	0	3	0	0	43	11	277295	0.205501	1
FABP6	198270	448	38	6800	1630	0	1	0	0	50	9	324475	0.205506	1
CA6	840956	264	31	11355	3000	0	4	1	0	22	5	112075	0.205635	1
SPATA3	NaN	NaN	NaN	6780	2085	0	1	0	0	50	17	558905	0.205636	1
SP7	1701810	166	58	14680	4880	0	2	1	0	50	12	290070	0.205706	1
OTOP2	1045089	223	25	19595	6100	0	2	0	0	50	6	279375	0.205826	1
KRT40	977588	404	10	15570	4275	0	1	0	0	50	1	200515	0.206387	1
SNRNP27	844060	221	37	5790	1560	0	1	0	0	50	16	245890	0.206621	1
SHPK	504736	354	20	16685	5245	0	2	0	0	50	10	328585	0.206631	1
MOGS	1069803	343	45	28270	9680	0	1	0	0	24	10	150285	0.206648	1
HCST	1060028	321	47	3310	1100	0	1	0	0	50	17	271035	0.206869	1
KDM5B	463071	378	35	55970	15115	0	1	1	0	50	6	273920	0.206981	1
ASB4	176832	333	14	16130	4345	0	1	0	0	50	8	272415	0.207257	1
ZNF117	216422	994	-9	17740	4160	0	2	0	0	50	8	299575	0.207281	1
TPM3	2028928	185	35	15360	3765	0	1	0	0	50	7	238175	0.207493	1
ANKRD46	1144761	214	67	8115	2370	0	1	0	0	50	13	289710	0.207628	1
RAP1GAP2	518031	418	12	27015	7350	0	2	0	0	50	11	287645	0.208115	1
TOX2	639806	396	14	19340	5935	0	2	0	0	50	12	281495	0.208267	1
PTTG1IP	690574	213	62	6675	1770	0	1	0	0	50	6	227295	0.208839	1
PTPN7	649164	297	34	14270	4210	0	2	0	0	50	12	316840	0.209458	1
MRPS15	581032	347	31	9495	2565	0	1	0	0	50	14	356080	0.209639	1
IL5RA	59117	1039	-15	15855	4050	0	1	0	0	50	9	286500	0.209718	1
RAB33B	392237	299	32	8180	2230	0	1	0	0	50	12	270560	0.210255	1
BAAT	112947	898	-22	14635	4400	0	2	0	0	50	11	303060	0.210847	1
SEMA6C	1562281	184	33	33150	11265	0	3	1	0	50	9	294440	0.210926	1
ANK2	237324	911	14	141400	40445	0	2	5	0	50	20	290710	0.211119	1
SYNE2	525935	430	41	255575	62890	0	4	5	0	23	6	204935	0.211293	1
SSPN	157088	383	25	8505	2625	0	1	0	0	50	6	285775	0.211314	1
GALNT12	221241	164	17	20685	6045	0	2	0	0	50	4	233015	0.211704	1
KCNA7	2070141	200	35	15275	5350	0	2	0	0	16	1	86980	0.21214	1
FOXD2	190214	478	16	16205	6115	0	2	0	0	50	12	261690	0.212537	1
PUS3	611330	414	14	17290	4580	0	2	0	0	50	8	285415	0.212547	1
SNRNP200	904852	213	43	77490	21315	0	1	2	0	50	18	338640	0.212587	1
PCDHA10	NaN	NaN	NaN	34155	10875	0	2	0	0	50	17	567695	0.21274	1
ITGB2	746455	191	74	27810	7740	0	1	1	0	50	3	276295	0.212954	1
MAS1L	404210	854	21	13100	3925	0	2	1	0	50	9	233375	0.213069	1
BCAS4	421783	191	36	8535	2430	0	1	0	0	50	14	314420	0.21322	1
TARBP1	336295	173	15	58125	16605	0	1	1	0	50	8	275155	0.213461	1
SLC25A38	160739	595	32	10800	3285	0	1	0	0	50	5	313625	0.213552	1
EIF3I	1460758	218	29	12245	3055	0	1	0	0	50	4	304560	0.213585	1
ADCY5	372027	458	42	44650	13370	0	1	0	0	31	4	200070	0.213924	1
SAP30	249666	413	23	7820	2305	0	1	0	0	50	6	259125	0.213927	1
FYCO1	224232	519	54	52830	14685	0	1	2	0	50	11	249545	0.213959	1
CCNL2	1736268	273	28	18780	5655	0	3	0	0	50	9	294750	0.2145	1
OOEP	732413	446	18	5300	1570	0	1	0	0	50	11	284080	0.215017	1
TM4SF20	248187	164	18	8265	2295	0	1	0	0	50	6	271910	0.215286	1
C4orf19	124686	814	32	11220	3075	0	1	0	0	50	5	321950	0.215812	1
ITGA8	110825	853	-3	39215	10435	0	2	0	0	30	6	170060	0.215825	1
CD28	320806	477	19	7945	2180	0	1	0	0	50	8	325980	0.215837	1
ENDOG	1768145	201	34	10090	3470	0	1	1	0	50	5	289360	0.215921	1
OR2F1	368507	732	-11	10935	3435	0	2	0	0	50	13	250270	0.216761	1
GLIS1	598664	391	27	21495	6930	0	2	1	0	50	5	263865	0.216983	1
SLC27A3	1687837	175	33	25030	8435	0	1	0	0	50	4	275260	0.216997	1
CDH13	94658	929	-26	25465	7445	0	1	1	0	20	6	111200	0.217143	1
LOXL1	337765	439	34	19940	6295	0	2	1	0	50	13	294165	0.217194	1
RLN3	1013197	231	32	4955	1570	0	1	0	0	50	13	302730	0.217392	1
PSMA7	861466	288	-13	9060	2505	0	1	0	0	50	11	270240	0.217523	1
PMVK	1695232	224	37	6975	1950	0	1	0	0	50	10	339580	0.218063	1
CCDC63	888826	474	46	20890	5180	0	1	0	0	50	9	322725	0.218099	1
GSTA2	539666	498	11	8325	2070	0	1	0	0	50	7	303110	0.21848	1
ARHGEF38	233591	486	15	8120	1960	0	2	0	0	50	18	238615	0.218717	1
DCBLD1	189294	465	9	21580	5810	0	2	1	0	50	7	318435	0.218999	1
PRPSAP2	792064	224	1	13595	3655	0	2	1	0	50	12	289895	0.219347	1
NDST1	1109777	188	60	31440	9075	0	2	1	0	50	8	329375	0.219473	1
ZBTB16	162787	529	-6	24045	6645	0	1	0	0	50	6	322845	0.219504	1
VPS37B	977561	184	37	9895	3170	0	1	0	0	50	6	318380	0.219536	1
TNP2	632841	308	37	5100	1245	0	1	0	0	50	13	308115	0.219548	1
TRNP1	NaN	NaN	NaN	7315	2975	0	1	0	0	50	17	559795	0.21961	1
PHACTR2	346938	363	2	23285	6730	0	2	0	0	50	5	282160	0.219952	1
PLEC	2478735	247	25	169085	54085	0	2	5	0	42	16	384040	0.220078	1
MGST1	266051	641	-23	5590	1610	0	1	0	0	50	14	359270	0.220085	1
EMD	2277674	NaN	40	9170	2605	0	1	0	0	50	12	288910	0.220139	1
C1orf94	28616	907	16	21030	6285	0	1	1	0	50	12	327515	0.220716	1
C1orf185	NaN	NaN	NaN	7355	1885	0	1	0	0	50	17	558705	0.221044	1
NME6	1054170	263	37	7110	1995	0	1	0	0	50	7	255325	0.221146	1
MYO16	108921	641	-19	67030	18665	0	4	0	0	50	4	379480	0.221451	1
POTEC	NaN	NaN	NaN	20245	4790	0	2	0	0	50	17	561610	0.221555	1
CCDC70	353099	349	69	8605	1985	0	1	1	0	7	9	38120	0.22165	1
RNF222	NaN	NaN	NaN	7390	2615	0	1	0	0	50	17	559435	0.221714	1
OR5B2	475497	835	-29	10855	3155	0	2	0	0	50	12	229225	0.221789	1
ANTXR2	62176	905	6	18395	5200	0	2	0	0	50	8	259905	0.221931	1
SHROOM3	570950	418	17	68855	21610	0	2	2	0	50	7	282420	0.221958	1
NDUFS7	2285841	209	31	7830	2280	0	1	0	0	50	8	311050	0.222056	1
FBRS	2255010	158	60	15840	5505	0	2	0	0	50	14	325435	0.222298	1
SSR1	755548	283	24	10500	2835	0	1	0	0	50	7	373540	0.222973	1
GON4L	2156898	179	33	81880	22580	0	3	1	0	50	10	322805	0.223069	1
GALNT2	305688	439	16	21160	5510	0	2	0	0	50	6	279850	0.223073	1
PIP4K2C	1347795	303	44	15410	4180	0	1	0	0	50	10	415945	0.223242	1
KLK6	581408	606	29	8890	2435	0	1	0	0	50	11	257320	0.223757	1
PI15	149375	824	-13	9375	2580	0	1	0	0	50	14	327905	0.223951	1
ART1	537999	403	23	11470	3530	0	1	0	0	50	5	315235	0.224137	1
C20orf173	NaN	NaN	NaN	7485	1950	0	1	0	0	50	17	558770	0.224448	1
VPS26B	270368	601	18	12220	3245	0	1	0	0	50	5	335055	0.224601	1
ZNF358	609287	308	36	19190	6505	0	2	0	0	50	17	330920	0.224618	1
F5	294416	415	11	80355	21210	0	7	2	0	50	10	311465	0.224744	1
SKA3	447305	240	43	15680	4090	0	2	0	0	50	9	266055	0.224928	1
ACRV1	564542	595	13	9735	2415	0	1	0	0	50	13	318800	0.225295	1
SPATA16	222219	577	-15	21035	5215	0	4	1	0	50	6	275510	0.225394	1
KLHDC4	594175	251	28	18940	5180	0	1	0	0	50	11	323420	0.225583	1
ESPL1	1677275	191	49	73900	23345	0	3	2	0	50	11	281300	0.225677	1
NHSL1	NaN	NaN	NaN	57795	18000	0	2	0	0	50	17	574820	0.226299	1
SLC1A1	228047	813	19	18825	5460	0	1	0	0	50	2	291405	0.226437	1
CLDN24	NaN	NaN	NaN	7570	2345	0	1	0	0	50	17	559165	0.226541	1
ZNF594	1391000	384	20	29525	6895	0	2	2	0	15	7	111845	0.226796	1
MICA	NaN	NaN	NaN	13855	3815	0	1	0	0	50	17	560635	0.226969	1
CUX1	554381	461	45	64120	18335	0	3	1	0	47	13	342690	0.227303	1
OLIG1	801943	554	66	8775	3480	0	1	0	0	50	13	284390	0.227511	1
AIFM2	484729	425	25	13285	4025	0	1	0	0	50	4	307120	0.227734	1
TNNT1	1036976	266	-1	10775	2560	0	1	0	0	50	3	207040	0.228078	1
ARHGEF15	772200	257	20	28935	9855	0	2	0	0	19	1	102425	0.22855	1
ATXN2	523776	302	42	46715	13855	0	2	0	0	38	6	181105	0.228604	1
LIPK	160610	327	36	14765	3685	0	1	0	0	50	3	282685	0.228796	1
POTEG	148332	835	-50	18935	4585	0	1	0	0	50	8	292250	0.228842	1
CRAT	1428394	206	30	22635	6360	0	2	0	0	50	6	291680	0.229335	1
OR7G1	311030	471	-63	11550	3540	0	3	0	0	50	22	385320	0.229472	1
BCL2L10	540700	195	21	6945	2370	0	1	0	0	50	8	265460	0.229677	1
H2AFY2	484729	425	25	13420	3845	0	1	0	0	50	4	307120	0.22975	1
NRAS	600650	472	11	7035	1815	0	1	0	0	50	9	295365	0.230013	1
GPR180	149137	803	14	16100	4255	0	1	0	0	50	2	244745	0.230039	1
NUFIP1	685617	360	32	18295	4595	0	1	0	0	50	3	347670	0.230285	1
PPIC	183387	519	12	7595	2230	0	1	0	0	50	10	347180	0.230449	1
GHDC	2129732	206	30	19280	6430	0	4	0	0	50	16	310835	0.230675	1
GBP1	337373	745	2	21675	5610	0	3	0	0	50	8	332035	0.230733	1
COL27A1	224550	425	3	65630	21700	0	1	2	0	50	9	268295	0.23088	1
A4GALT	808038	168	72	12095	3895	0	1	0	0	50	4	274595	0.231354	1
JMJD6	827288	206	22	15110	3955	0	2	0	0	50	14	203900	0.231394	1
GALNTL5	309129	476	12	16315	4145	0	2	0	0	50	10	289905	0.231895	1
THAP11	1039476	143	49	10765	3410	0	1	0	0	50	5	284395	0.232004	1
RGS11	1340678	205	43	17295	4815	0	2	0	0	50	10	307005	0.23216	1
SIPA1L2	94875	598	-14	61310	17425	0	4	1	0	50	4	350655	0.232716	1
PACS2	892593	289	40	32450	9160	0	2	0	0	50	13	370675	0.232772	1
ZFPL1	3267059	207	46	10940	3475	0	1	0	0	50	5	287680	0.232943	1
TRIOBP	1114524	180	74	84800	27490	0	2	3	0	50	12	279240	0.233335	1
KIFC2	2043455	200	36	28715	10030	0	2	0	0	25	1	136340	0.23342	1
RICTOR	193512	336	-2	62515	16640	0	1	0	0	32	12	244655	0.233462	1
ZNF627	1065261	394	15	16735	4235	0	2	1	0	30	5	125270	0.233809	1
FOXF1	70370	416	3	13080	4110	0	1	0	0	50	3	243445	0.234489	1
DOC2A	NaN	NaN	NaN	14360	4285	0	1	0	0	50	17	561105	0.234595	1
MVP	NaN	NaN	NaN	31300	9860	0	2	2	0	31	6	255205	0.234622	1
GALNT3	104274	888	-1	23155	5915	0	1	0	0	50	10	303260	0.234816	1
COMTD1	208687	275	38	9145	3110	0	1	0	0	50	6	272195	0.235003	1
MSRB2	126042	469	5	6525	1950	0	1	0	0	50	7	218425	0.23514	1
EMILIN3	383021	309	5	25795	8900	0	2	0	0	50	13	353970	0.235186	1
IVL	59999	804	12	21065	5365	0	2	0	0	50	9	302795	0.235213	1
CABP4	1392213	215	53	9745	3005	0	1	0	0	50	4	217070	0.235215	1
LYSMD2	440341	247	34	7475	2365	0	1	0	0	50	8	277930	0.235274	1
CLIP3	980636	320	19	19520	5920	0	5	0	0	50	8	260625	0.23534	1
C7orf57	127890	364	24	10875	2910	0	1	0	0	50	5	282480	0.235443	1
OR10A4	427462	681	8	10870	3410	0	1	0	0	50	9	256010	0.235726	1
CSNK1A1L	156140	631	31	12055	3155	0	1	0	0	50	5	312410	0.235914	1
OR5L1	4183	1091	-36	10725	3315	0	1	0	0	50	11	293360	0.235929	1
CLEC4G	688482	384	31	10740	3000	0	1	0	0	50	6	318110	0.236003	1
DUSP21	66992	NaN	15	6640	1955	0	1	0	0	50	11	319585	0.236275	1
KCTD20	994811	148	35	15345	3975	0	1	0	0	50	4	339675	0.236497	1
ZSCAN12	NaN	NaN	NaN	22205	5515	0	3	1	0	31	5	250860	0.236662	1
DISP2	872646	184	42	47400	16140	0	3	1	0	50	9	285860	0.236679	1
B4GALNT1	1329939	344	52	18530	6085	0	1	0	0	50	11	346260	0.236761	1
PALM2-AKAP2	250166	485	18	39110	11215	0	3	0	0	50	8	292955	0.236822	1
IL32	1626425	234	44	7175	1780	0	1	0	0	50	20	318230	0.237114	1
PFDN5	1677275	191	49	5880	1410	0	1	0	0	50	11	281300	0.237521	1
SMYD2	465993	505	-11	16280	3940	0	2	0	0	50	12	323410	0.237688	1
OR1L6	433740	487	10	10760	3250	0	1	0	0	50	10	271315	0.237894	1
ATP6V1D	484235	291	32	9210	2430	0	1	0	0	50	11	249595	0.237978	1
MRPL23	827096	481	53	5640	1560	0	1	0	0	50	15	351720	0.238281	1
MPZ	735152	293	41	8890	2645	0	1	1	0	40	11	240580	0.238294	1
ZNF576	441738	209	6	6060	1755	0	1	0	0	50	12	311030	0.238336	1
RDH8	1555841	413	0	10830	3510	0	1	0	0	50	12	312965	0.238736	1
ADAM15	1696720	214	44	31135	9095	0	3	0	0	50	15	336915	0.238808	1
PER1	1381225	202	37	44840	14515	0	4	3	0	50	24	395840	0.238873	1
TMED10	884650	154	47	7925	2245	0	1	0	0	50	9	317780	0.239401	1
C3	740979	259	28	60610	16730	0	3	0	0	50	7	328980	0.239593	1
SCN2B	707709	293	56	7755	2145	0	1	0	0	50	6	225360	0.239937	1
ADCY4	906124	173	39	38165	11845	0	2	1	0	50	10	292000	0.24003	1
CYC1	2720766	211	27	11420	3640	0	1	0	0	50	14	370305	0.240484	1
RAX2	2144458	206	34	6225	2220	0	1	0	0	50	10	270000	0.241217	1
CDRT15	96214	975	-61	6495	2100	0	1	0	0	50	7	211030	0.241305	1
EEF1A2	1262904	298	54	16490	4810	0	2	0	0	50	11	264155	0.241405	1
KISS1	557652	370	34	4760	1615	0	1	0	0	50	16	309435	0.241551	1
MYT1L	54881	901	-24	43755	10740	0	1	1	0	29	8	162120	0.241577	1
SLC2A8	700547	270	42	16625	5455	0	1	0	0	50	14	316105	0.241698	1
ZNF302	910826	607	-54	14830	3410	0	2	0	0	50	20	436610	0.241718	1
CHGA	325312	387	30	16515	4515	0	2	0	0	50	11	302920	0.241744	1
BGLAP	2266205	211	33	3730	1025	0	1	0	0	6	0	26550	0.242017	1
TMEM91	1193025	249	33	7205	2155	0	1	0	0	50	14	231940	0.242122	1
ZNF626	222609	1011	-67	19965	4845	0	2	0	0	50	6	219860	0.242385	1
KRTAP10-7	874480	461	25	13020	3765	0	2	0	0	50	16	317955	0.242602	1
TRAM1L1	24934	NaN	-31	13005	3645	0	1	0	0	50	8	272310	0.24302	1
PLA2G2E	437659	348	22	5235	1410	0	1	0	0	50	12	262665	0.243067	1
VWDE	NaN	NaN	NaN	58500	14775	0	10	2	0	31	6	260120	0.243271	1
LRRC3	893345	411	43	8655	2955	0	1	0	0	50	9	340410	0.243441	1
FOXR2	89607	NaN	10	11205	2835	0	1	0	0	50	11	296240	0.243526	1
ARL2	3151458	209	52	6665	1930	0	1	0	0	50	12	333620	0.243566	1
C10orf95	871726	178	41	8490	3210	0	1	0	0	50	8	303180	0.243654	1
SULT1C4	361799	483	-2	11400	2595	0	1	0	0	50	6	325295	0.243752	1
CTDSPL	408788	457	22	10180	2735	0	1	0	0	50	7	326850	0.243798	1
B3GALT2	NaN	NaN	NaN	14970	4065	0	1	0	0	50	17	560885	0.244055	1
MLLT3	85091	575	14	21215	4990	0	1	0	0	50	13	316200	0.244075	1
TMCO5A	92801	921	-59	11070	2535	0	1	0	0	50	9	251010	0.244165	1
ALDH1A2	187239	674	-1	18935	5200	0	2	0	0	50	9	298255	0.244174	1
KCTD9	178615	515	22	14350	3860	0	1	0	0	50	8	298595	0.244429	1
GALR1	90366	614	-14	12080	3790	0	1	0	0	50	6	343255	0.244637	1
DOCK6	1691034	233	32	72820	22190	0	1	1	0	43	8	264295	0.244787	1
ROPN1B	215425	583	27	7715	2170	0	1	0	0	50	10	328505	0.245099	1
IL1RN	672307	479	25	7515	1890	0	1	0	0	50	9	293190	0.24515	1
POPDC2	288657	595	42	12625	3980	0	1	0	0	50	8	261785	0.245217	1
UGGT1	449913	419	24	57705	14715	0	1	0	0	36	2	198105	0.245466	1
ZNF69	729638	633	-1	5805	1215	0	1	0	0	50	16	369660	0.245902	1
VCX2	30870	NaN	-19	4940	1450	0	1	0	0	50	14	279255	0.246142	1
GLDN	317532	443	10	19700	5680	0	1	0	0	50	11	260865	0.246509	1
CMPK1	257134	210	7	8430	2175	0	1	0	0	50	8	296900	0.246583	1
TNFSF14	745830	259	29	8330	2755	0	1	0	0	50	9	322645	0.246685	1
KRTAP10-8	874480	461	25	9030	2730	0	1	0	0	50	16	317955	0.246695	1
OR10C1	404210	854	21	10415	3655	0	1	0	0	50	9	233375	0.246854	1
TMEM215	610744	401	-18	8250	2430	0	1	0	0	50	8	290060	0.24695	1
ASMTL	NaN	NaN	NaN	23260	6755	0	1	1	0	31	5	252100	0.247081	1
ARMCX6	329999	NaN	8	10630	2915	0	1	0	0	50	6	298525	0.247129	1
HMOX1	364892	241	2	10220	3055	0	1	0	0	50	7	322815	0.247261	1
CPN2	344707	269	34	18585	6045	0	2	1	0	50	7	245025	0.247298	1
FUBP3	529622	192	35	21170	5695	0	1	0	0	50	10	262815	0.247951	1
TNFAIP1	1405196	214	10	11390	3175	0	1	0	0	50	12	316010	0.247975	1
ABCC10	1270265	230	49	49950	17115	0	2	1	0	50	8	335695	0.24805	1
PI4K2B	218037	523	28	17655	4575	0	1	0	0	50	3	307830	0.248087	1
CD180	36320	392	14	23475	6435	0	4	0	0	50	6	280745	0.248214	1
COQ9	749108	159	39	11595	3300	0	1	0	0	50	9	258055	0.248409	1
ACOT11	688014	415	18	24055	6725	0	4	0	0	50	7	315440	0.248729	1
FMO3	395042	1004	-11	19410	5055	0	3	0	0	50	9	300390	0.248946	1
KRTAP12-2	874480	461	25	5080	1565	0	1	0	0	50	16	317955	0.249595	1
DPP3	1941577	194	51	26445	7830	0	2	0	0	50	6	282605	0.249789	1
NLRP5	631041	561	-72	42640	12245	0	4	1	0	50	23	394745	0.249875	1
TTC28	NaN	NaN	NaN	87070	25940	0	3	2	0	50	19	582760	0.249884	1
BPI	562486	350	45	17950	4880	0	3	1	0	14	1	86780	0.250158	1
SAC3D1	3267059	207	46	11905	4355	0	1	1	0	50	5	287680	0.250606	1
ZBP1	181790	562	-4	16270	4625	0	1	0	0	50	3	280160	0.250761	1
CDH3	777628	299	24	29645	8605	0	2	0	0	50	7	385430	0.251018	1
SMPD2	328699	559	47	15265	4385	0	2	0	0	50	10	252535	0.251042	1
CCDC159	1385739	197	31	11340	2730	0	1	0	0	50	6	312225	0.251372	1
EIF3A	701340	194	9	50345	13150	0	5	1	0	37	11	220380	0.252103	1
CASP14	990597	524	16	8860	2405	0	1	0	0	50	14	272840	0.252365	1
TEK	116738	387	-28	41005	10940	0	1	0	0	21	6	142970	0.252418	1
GBP3	316278	598	5	21780	5640	0	2	0	0	50	7	281695	0.252425	1
NOTO	NaN	NaN	NaN	8585	2875	0	1	0	0	50	17	559695	0.252482	1
VCX3A	41698	NaN	2	6655	1820	0	1	0	0	50	14	365215	0.25251	1
SLC23A2	476336	464	37	23295	6840	0	1	0	0	50	11	301235	0.252584	1
TBRG1	171901	604	9	14815	4205	0	1	0	0	50	4	303835	0.252592	1
SLC25A26	85846	616	0	7750	2225	0	1	0	0	50	9	291930	0.252676	1
GABRP	216977	618	19	16125	4260	0	2	0	0	50	8	226985	0.25297	1
MSMP	922448	190	48	4995	1425	0	1	0	0	50	16	307480	0.253193	1
C1orf159	2134483	234	21	7285	2150	0	1	0	0	50	20	300840	0.253606	1
TMED8	551151	418	50	11660	3295	0	2	0	0	50	21	343070	0.253748	1
OR4K14	420010	827	-51	10775	3205	0	1	0	0	50	9	234185	0.253896	1
TMED1	2054203	208	30	8015	2425	0	1	0	0	50	8	272835	0.253914	1
BMF	884609	226	39	6915	1590	0	1	0	0	50	21	297200	0.254131	1
SFXN5	453374	421	27	12410	3715	0	1	0	0	50	6	336300	0.254822	1
CHADL	NaN	NaN	NaN	25830	9690	0	2	1	0	50	18	566510	0.255109	1
ADAM12	214443	485	-29	34230	9630	0	3	1	0	50	13	318380	0.255294	1
MPST	699535	379	44	11010	3480	0	1	0	0	50	16	373550	0.255404	1
SYT14	223343	547	-5	22700	5770	0	1	0	0	50	9	301390	0.255418	1
ZC3H12D	434842	139	40	18105	5955	0	1	0	0	50	9	273620	0.255494	1
ABI3	816202	346	24	12745	4190	0	1	0	0	50	12	342395	0.255502	1
SYNGAP1	1419781	236	31	47140	14420	0	2	0	0	43	2	241070	0.255518	1
CLDN8	10231	994	-69	7875	2295	0	1	0	0	50	5	185950	0.255622	1
KCND2	49438	962	7	22190	6505	0	2	1	0	14	2	113390	0.255713	1
LRRIQ4	404285	689	13	19815	5670	0	1	0	0	50	11	299550	0.256577	1
F3	411634	258	-7	11060	2560	0	1	0	0	50	7	334315	0.256783	1
TPM4	803963	298	26	12250	3065	0	1	0	0	50	6	328725	0.256971	1
C21orf91	113501	686	26	11020	2630	0	1	1	0	46	5	258545	0.257031	1
ARSD	191640	NaN	18	22905	6660	0	2	0	0	50	7	291085	0.257205	1
IGSF6	NaN	NaN	NaN	8770	2450	0	1	0	0	50	17	559270	0.257315	1
SPDYE4	NaN	NaN	NaN	8770	2270	0	1	0	0	50	17	559090	0.257386	1
CD14	774470	356	31	12465	4515	0	1	0	0	50	5	291940	0.257412	1
RNPS1	2220466	233	46	10920	3210	0	1	0	0	50	13	310060	0.257445	1
NMS	226558	642	9	6075	1455	0	1	0	0	50	14	325935	0.257458	1
CDC5L	958127	443	34	29385	7650	0	2	0	0	50	8	265250	0.257714	1
FAM110A	824412	579	36	9675	3705	0	1	1	0	50	13	274370	0.25774	1
THOC3	537044	631	37	12750	3390	0	1	0	0	50	11	316545	0.258136	1
UCN3	711034	519	-1	5610	1740	0	1	0	0	50	16	337410	0.258289	1
C1D	210519	537	2	5360	1270	0	1	0	0	50	15	304335	0.258362	1
PRR25	1187310	273	39	13195	5045	0	1	0	0	50	11	327265	0.258375	1
STARD8	172747	NaN	15	38920	11600	0	2	1	0	50	10	276245	0.258527	1
ZNF692	411701	567	-4	18795	5490	0	1	0	0	50	9	246450	0.258724	1
DEFB129	1010597	348	24	6580	1790	0	1	0	0	50	12	306570	0.259073	1
KISS1R	2292363	206	44	13310	4885	0	1	0	0	50	9	282995	0.259074	1
ADAMDEC1	57540	741	5	17470	4505	0	1	0	0	50	8	340740	0.259385	1
PC	1649909	187	38	41530	12695	0	2	0	0	50	10	293760	0.259404	1
DEGS2	405420	237	39	11200	3530	0	1	0	0	50	5	259775	0.259559	1
VWA3B	361135	716	28	47365	12530	0	2	0	0	50	9	318060	0.259707	1
GNB1	1492510	229	26	12500	3445	0	1	0	0	50	9	264795	0.259951	1
FOSB	1259254	191	39	11590	3845	0	1	0	0	50	6	306295	0.26035	1
NPR2	885056	190	51	38185	11270	0	3	0	0	50	11	276815	0.260416	1
CYB5R1	421206	389	30	10960	3320	0	1	0	0	50	6	289530	0.260439	1
MYLK3	443420	253	-10	28970	8650	0	1	0	0	50	8	300615	0.260885	1
ZFYVE27	535311	138	44	15220	4250	0	2	0	0	50	12	240605	0.261051	1
S100A7A	1140044	401	32	3825	885	0	1	0	0	50	17	239700	0.2612	1
THSD1	384523	370	28	29815	8810	0	2	1	0	50	9	284435	0.261613	1
SIRT2	1989663	219	30	14595	3855	0	1	0	0	50	9	306790	0.261803	1
TLR5	361954	297	-8	30250	8465	0	2	0	0	50	12	328145	0.261995	1
HAGH	1604603	288	36	11070	3315	0	3	1	0	50	19	290970	0.262194	1
MOS	344171	552	20	11655	3945	0	1	0	0	50	16	384360	0.262249	1
KCNK10	131280	834	-23	20415	5820	0	2	0	0	50	16	265930	0.262255	1
KRTAP5-8	586193	626	50	6680	1810	0	1	0	0	50	9	240895	0.262283	1
SYT7	1339753	274	55	14675	4015	0	1	0	0	50	9	216370	0.262465	1
CUL3	255624	463	20	28390	7115	0	1	1	0	50	11	353170	0.262799	1
CTBS	245445	585	-1	14060	3700	0	1	0	0	8	0	41115	0.262968	1
MTFR1	146207	407	16	13380	3750	0	1	0	0	50	4	261770	0.26297	1
NSFL1C	397239	386	42	13515	3660	0	1	1	0	4	1	40355	0.263555	1
HMX3	237830	708	23	12025	4130	0	1	0	0	50	29	661450	0.263565	1
FBL	1289328	526	23	11490	3510	0	1	0	0	50	12	298330	0.263686	1
SIRT6	2256881	244	42	12445	4025	0	1	0	0	50	11	301835	0.263758	1
KRT76	1444461	422	38	22750	6515	0	1	1	0	50	13	314245	0.26421	1
MAS1	653091	460	26	11320	3380	0	1	0	0	50	13	312435	0.26429	1
BAIAP2L2	1528130	197	73	18980	5650	0	3	1	0	36	11	150310	0.264323	1
SLC22A10	1307417	572	17	19180	5750	0	3	1	0	31	7	134255	0.264528	1
SPP2	288133	558	9	8095	1895	0	1	0	0	50	10	315075	0.264736	1
CCDC153	1258103	195	57	7825	2090	0	1	0	0	50	11	329815	0.264871	1
RTN4	913521	362	11	42515	12190	0	2	0	0	50	1	193935	0.265034	1
NEUROG3	824126	519	31	7160	2560	0	1	0	0	50	11	301175	0.265329	1
CORO1A	NaN	NaN	NaN	16410	4965	0	1	0	0	50	17	561785	0.265524	1
SLC2A13	70254	909	-18	22900	6875	0	2	0	0	50	8	271710	0.265611	1
THAP3	628180	259	38	6530	1690	0	1	0	0	50	13	316640	0.265611	1
PAQR4	1443513	234	49	9165	3285	0	1	0	0	50	7	266200	0.265676	1
FZD2	1261037	254	16	19325	6145	0	2	0	0	33	8	229105	0.265831	1
NLE1	516190	504	23	17485	5135	0	1	0	0	50	7	302340	0.265988	1
CDC25A	1116598	151	36	19325	5140	0	1	0	0	50	7	334025	0.266083	1
SULT1A2	1141256	269	53	10945	2825	0	1	0	0	50	7	316880	0.266403	1
DYNC2LI1	544941	480	35	14625	3570	0	2	0	0	50	17	345550	0.266532	1
IDO2	11054	414	0	15315	4230	0	1	0	0	50	4	294845	0.266589	1
OR52E4	262387	914	-13	10805	3250	0	2	1	0	33	8	144825	0.266685	1
OR6B2	315906	569	21	10665	3390	0	1	0	0	50	8	342530	0.266846	1
MAGEC3	17504	NaN	-11	27495	7425	0	6	0	0	19	8	203500	0.267581	1
ZNF283	464802	286	11	24950	5860	0	4	1	0	50	12	322530	0.267697	1
RDH10	259225	340	19	12185	3505	0	1	0	0	50	6	311410	0.267882	1
HPS1	127652	581	10	25610	7525	0	4	2	0	50	11	312555	0.267979	1
FERMT2	309280	188	12	25695	6345	0	2	0	0	50	6	255555	0.268301	1
CCL8	40425	871	-32	3655	965	0	1	0	0	50	22	280440	0.268318	1
PCDHGA1	662513	568	2	32715	10125	0	2	1	0	33	12	240145	0.268954	1
STK40	636943	212	28	15740	4480	0	1	0	0	50	8	294350	0.269525	1
DUSP10	37303	599	2	16945	4970	0	1	0	0	50	10	373020	0.269657	1
SERPINI2	135686	933	-18	15085	3665	0	2	1	0	50	14	301505	0.269836	1
ZYX	379715	379	29	20085	6285	0	2	0	0	50	10	310905	0.27006	1
CENPQ	64168	1198	-6	10180	2405	0	1	0	0	50	6	257685	0.270071	1
ARHGAP17	272834	185	22	31735	9125	0	1	0	0	15	2	94615	0.270436	1
IL27	1133167	269	63	8455	2795	0	1	0	0	50	9	293620	0.270832	1
SUCLG1	293337	672	-17	12450	3645	0	1	0	0	50	10	272550	0.27103	1
DPP9	860250	203	29	32545	8840	0	2	0	0	38	19	291820	0.271431	1
CYP21A2	NaN	NaN	NaN	34850	10825	0	2	0	0	50	17	567645	0.271559	1
ANKRD2	564805	169	40	12860	3865	0	2	0	0	50	16	284180	0.271835	1
OR10G7	158396	830	-10	10560	3480	0	1	0	0	50	16	334950	0.27189	1
SYT16	215309	626	-6	23145	6225	0	2	1	0	50	10	355800	0.27211	1
GPR15	390532	796	2	12500	3715	0	1	0	0	50	5	274110	0.272231	1
NFKBIE	1037256	312	54	16850	6025	0	2	0	0	50	11	277655	0.272257	1
CD200	260383	621	20	10580	3055	0	1	0	0	50	6	265050	0.27245	1
FBXO2	682357	264	32	10725	2970	0	1	0	0	50	7	302155	0.272639	1
GPC4	66980	NaN	40	20300	5245	0	2	0	0	50	10	311425	0.272719	1
WIPI1	699214	233	-15	16335	4530	0	1	0	0	50	8	301470	0.272777	1
SLC22A18AS	552601	256	34	8740	2870	0	1	0	0	50	9	300710	0.272973	1
NAPB	188695	688	-19	11410	2645	0	1	0	0	50	7	320735	0.273155	1
KCNMB3	412428	641	14	12405	3300	0	1	0	0	50	13	330180	0.273281	1
OR7G3	311030	471	-63	10640	3430	0	2	2	0	20	5	78850	0.273345	1
SAMD5	97528	850	-17	5960	1930	0	1	0	0	50	16	335345	0.273383	1
ZNF516	113406	813	18	40085	12550	0	2	0	0	50	3	288735	0.273592	1
OR4D10	430021	507	-1	10645	3395	0	1	0	0	50	7	298330	0.273853	1
CES1	317734	581	-28	20580	5805	0	1	0	0	50	13	329205	0.273999	1
ST6GALNAC2	1016866	197	24	13360	3995	0	1	0	0	50	10	288820	0.274159	1
TDRD10	1804226	337	43	13870	3830	0	1	0	0	50	9	277165	0.274182	1
CCL21	712216	220	49	4905	1380	0	1	0	0	50	15	259700	0.274209	1
MMP14	1177534	225	34	20870	5905	0	2	1	0	50	13	227185	0.274246	1
SFRP4	100826	683	10	12585	3330	0	2	1	0	13	5	80980	0.274452	1
RGS7	134467	834	-27	18610	4370	0	1	0	0	44	13	247730	0.274542	1
FYTTD1	517022	210	47	11930	3310	0	1	0	0	50	10	257280	0.274767	1
LDB2	55867	983	2	15030	3885	0	1	0	0	50	5	325600	0.275046	1
SLC2A6	1858670	315	39	17435	5995	0	1	0	0	50	7	290020	0.275474	1
AQP6	1033911	220	48	9545	3370	0	1	1	0	50	8	295155	0.275559	1
TLE1	36728	629	-33	27985	7850	0	2	1	0	37	11	225895	0.275645	1
KRT23	1036346	358	5	15395	4060	0	1	0	0	50	2	189340	0.275751	1
SMYD4	1458897	153	26	28720	8105	0	3	0	0	50	9	301260	0.275779	1
IGSF9B	270106	534	-8	46955	14935	0	4	1	0	50	10	312095	0.275797	1
RPRD1B	582740	137	45	11760	3315	0	1	0	0	50	11	271525	0.275938	1
PSMC2	355264	620	17	16045	4175	0	1	0	0	50	8	292025	0.27624	1
LMTK2	457962	375	19	53215	15245	0	2	0	0	40	1	232565	0.276473	1
TTN	172693	713	23	1302270	369435	0	30	21	0	34	23	573510	0.276628	1
GZMA	222027	430	1	9480	2655	0	1	1	0	26	7	156480	0.277397	1
OR4D6	430021	507	-1	10825	3335	0	1	0	0	50	7	298330	0.277757	1
EDA2R	28261	NaN	-6	10825	2915	0	1	0	0	50	14	300435	0.277852	1
PNMA1	600464	191	47	12295	3635	0	2	0	0	50	18	293365	0.278079	1
CCDC83	361760	380	3	16855	3830	0	1	0	0	50	7	277230	0.278286	1
TSPYL4	260690	640	16	14370	4335	0	1	0	0	50	7	394165	0.278862	1
MYADML2	NaN	NaN	NaN	10230	3660	0	1	1	0	28	4	186700	0.2789	1
C2orf16	1192670	306	41	69220	20135	0	3	0	0	10	0	82100	0.278984	1
GBP4	344056	834	-2	23370	6075	0	1	0	0	50	13	306270	0.279021	1
P2RY10	14218	NaN	50	12060	3300	0	1	0	0	50	5	256605	0.279245	1
ENTPD8	1591716	213	30	17410	5450	0	1	0	0	50	7	285145	0.279353	1
FRZB	330424	450	6	11665	3305	0	1	0	0	50	5	247885	0.279544	1
NFATC2IP	1189140	257	55	14535	4815	0	1	0	0	50	5	308600	0.279751	1
NIPSNAP3B	194451	718	-21	9100	2390	0	1	0	0	50	9	304115	0.279765	1
DHH	1770671	214	65	13235	4750	0	1	0	0	50	13	342540	0.280399	1
ODAM	181352	975	12	10430	2800	0	1	0	0	50	6	252485	0.280445	1
APOL5	1161568	376	-43	15235	4535	0	2	0	0	50	13	277410	0.280587	1
DYNC1H1	1456679	196	38	167710	46025	0	1	2	0	33	14	295670	0.28064	1
TUBAL3	711034	519	-1	15735	4590	0	2	1	0	50	16	337410	0.281188	1
EPHA1	375488	379	15	34540	10475	0	1	0	0	50	6	327425	0.281307	1
ARHGEF19	824719	186	40	28205	8830	0	1	0	0	14	1	77150	0.281425	1
AFMID	605209	191	26	11505	3060	0	1	0	0	50	7	312100	0.281477	1
EIF3J	667670	534	30	9800	2275	0	1	0	0	50	9	325000	0.281582	1
FAM184A	115280	856	-1	42355	10010	0	2	0	0	30	10	224800	0.281886	1
ZDHHC12	1865107	197	38	9300	3030	0	1	0	0	50	10	335995	0.281967	1
MKS1	851306	401	14	21260	5800	0	1	0	0	50	2	254500	0.282071	1
LOXHD1	NaN	NaN	NaN	83360	22000	0	5	2	0	50	19	578820	0.282496	1
C5orf60	NaN	NaN	NaN	9810	3030	0	1	0	0	50	17	559850	0.282768	1
ELF4	384451	NaN	48	22925	7375	0	2	0	0	50	21	336485	0.282836	1
IGSF8	829863	386	17	20600	7390	0	1	0	0	50	6	300165	0.282974	1
TFCP2L1	240173	568	9	17780	4690	0	1	0	0	50	8	314920	0.283115	1
IL11	1028808	209	19	6565	2675	0	1	0	0	50	11	255560	0.283308	1
CD300A	491117	504	7	10705	3155	0	1	0	0	50	6	255750	0.283566	1
COPS2	317456	528	8	17150	3895	0	1	0	0	50	8	303085	0.283685	1
TRPM4	2151496	267	43	42740	13405	0	1	0	0	19	5	120945	0.28371	1
MPRIP	783403	214	11	38205	10485	0	4	3	0	23	7	130400	0.283937	1
PHB	733027	256	23	9640	3005	0	1	0	0	50	9	316030	0.284322	1
BMP8B	975799	388	39	14350	4490	0	1	0	0	50	8	252835	0.28446	1
ELF3	751933	168	31	13645	3575	0	1	0	0	50	5	283415	0.284952	1
SEMG1	842540	324	25	16730	4255	0	1	0	0	50	9	320405	0.28496	1
ABCG2	432576	209	-7	23905	6515	0	2	0	0	50	8	300990	0.28511	1
GJB2	405200	472	50	8025	2250	0	1	0	0	50	13	357835	0.285131	1
PPWD1	424356	444	25	23690	6055	0	1	0	0	50	6	342070	0.285278	1
CAPN1	3317462	168	54	26285	7135	0	2	0	0	50	6	274920	0.285521	1
CD300LF	NaN	NaN	NaN	10490	2980	0	1	1	0	28	4	186020	0.285706	1
C12orf45	514255	204	37	6850	1760	0	1	0	0	50	11	262540	0.28703	1
LAMC1	767936	374	17	58640	15430	0	1	1	0	22	5	162390	0.287335	1
IQCG	612221	410	33	16690	3890	0	2	0	0	50	12	279325	0.287649	1
CTSB	470951	301	42	12620	3220	0	2	1	0	29	9	170930	0.287652	1
GNG8	1139694	347	28	2505	735	0	1	0	0	10	6	58805	0.287779	1
TMEM68	319097	538	-3	9440	2410	0	1	0	0	50	7	249015	0.288161	1
ZNF669	379967	612	-15	16605	4500	0	1	0	0	50	14	221955	0.288353	1
ZSCAN18	1248040	619	-53	19735	6170	0	2	0	0	50	9	266615	0.288445	1
GAGE2A	NaN	NaN	NaN	17955	4335	0	1	0	0	50	17	561155	0.288829	1
FGL1	399891	253	-16	11825	2680	0	2	0	0	50	19	285400	0.288887	1
KLHL33	NaN	NaN	NaN	18030	6210	0	1	0	0	50	17	563030	0.28905	1
VWA3A	577505	269	45	44045	11290	0	3	0	0	50	4	280870	0.289104	1
LONP2	200017	467	-14	30385	8870	0	1	0	0	19	2	82465	0.289397	1
SLC14A1	381180	401	25	15985	4625	0	1	0	0	50	4	279105	0.289427	1
CHAT	NaN	NaN	NaN	27295	7970	0	2	1	0	31	5	253315	0.289664	1
PRX	1008676	202	34	49470	17475	0	4	1	0	50	7	256575	0.289726	1
CDH18	4731	1195	-17	28640	7555	0	1	0	0	36	3	207820	0.289789	1
ZNF544	1471648	581	-53	25870	6590	0	2	0	0	50	10	275145	0.289853	1
IL12RB1	1291557	226	34	25420	7340	0	2	0	0	50	13	261515	0.290137	1
SIGLEC6	328446	627	-26	16550	4795	0	2	0	0	50	14	309875	0.290175	1
KRT27	836683	269	-10	16420	4730	0	2	0	0	36	6	168810	0.290634	1
ETV3L	934232	423	32	12670	3860	0	1	0	0	50	11	275980	0.290969	1
EGLN1	362960	518	3	15005	4450	0	1	0	0	50	5	303905	0.291019	1
RASSF4	75634	905	25	11910	3180	0	1	0	0	50	7	310290	0.291168	1
PIGC	113155	450	11	10235	3175	0	1	0	0	50	9	325715	0.291483	1
P2RX3	923815	191	-3	14740	3890	0	1	0	0	50	8	252260	0.292	1
USP43	78043	204	-50	39225	12195	0	1	3	0	11	8	95935	0.292544	1
CD226	64726	630	40	12295	3230	0	1	0	0	50	9	228690	0.29257	1
FBXO5	164387	538	-5	16075	4325	0	1	0	0	50	5	323390	0.292657	1
PEX7	253053	408	33	11945	3205	0	1	0	0	50	7	308995	0.292902	1
MYO1F	674374	214	-7	40085	10990	0	3	0	0	26	3	165290	0.293077	1
IFNAR2	861800	317	87	20775	5385	0	2	1	0	50	11	319395	0.293675	1
BRIX1	241905	675	21	13310	3220	0	1	0	0	50	11	286670	0.293956	1
ATAD3A	1714469	248	27	22820	6685	0	2	1	0	50	9	302680	0.294166	1
LMBRD1	42273	983	-2	20030	5215	0	1	0	0	50	6	279315	0.294264	1
NKX1-2	NaN	NaN	NaN	10305	3765	0	1	0	0	50	17	560585	0.294351	1
ZNF428	441738	209	6	7765	2300	0	1	0	0	50	12	311030	0.294365	1
LHFPL2	214373	434	44	8000	2365	0	1	0	0	50	13	343220	0.294486	1
MSTO1	2230401	185	32	20315	6190	0	2	0	0	50	12	332630	0.294617	1
THEM5	966708	212	36	8995	2465	0	1	0	0	50	8	256575	0.294864	1
PRKAB1	782827	498	17	9880	2675	0	1	0	0	50	7	253225	0.295167	1
OR6C68	802038	706	3	11120	3160	0	1	0	0	50	14	288480	0.295543	1
KPNA3	422339	296	51	19385	5065	0	1	1	0	50	14	252415	0.296299	1
SERPINB8	114875	671	26	13940	3460	0	1	0	0	50	5	276105	0.296472	1
JAKMIP3	146849	592	-12	31130	8155	0	2	0	0	50	6	313795	0.296589	1
MYD88	302137	411	32	11485	3065	0	1	0	0	50	7	292115	0.297052	1
UBE3A	241743	1263	-34	32285	8155	0	1	0	0	50	12	376945	0.297147	1
SLC9A3	787824	367	29	29395	9140	0	2	1	0	50	6	294820	0.298123	1
TTC30A	380902	434	27	23375	6595	0	1	0	0	50	6	321195	0.298131	1
PIGL	905220	163	0	9220	2555	0	1	0	0	50	7	233335	0.29829	1
BLOC1S1	1814311	384	26	4680	1230	0	1	0	0	50	15	223960	0.298491	1
ITPRIP	293891	376	8	18950	5770	0	1	0	0	50	7	288115	0.298587	1
TM7SF2	3267059	207	46	14660	4735	0	1	1	0	50	5	287680	0.298766	1
MRPL52	1165302	225	35	4965	945	0	1	0	0	50	15	237095	0.299017	1
PDZK1	NaN	NaN	NaN	18705	5175	0	1	0	0	50	17	561995	0.299436	1
DHX34	1132395	232	41	39925	12455	0	2	1	0	31	2	154940	0.299517	1
HYLS1	NaN	NaN	NaN	10510	3050	0	1	0	0	50	17	559870	0.299537	1
DKK2	48475	1014	-18	9320	2560	0	1	0	0	50	9	286965	0.299604	1
LYZL1	172530	439	3	7185	1860	0	1	0	0	50	10	241165	0.299853	1
PLXNB2	939384	257	70	65560	19295	0	2	1	0	50	4	275155	0.299884	1
NCAN	940952	232	17	46270	14060	0	2	1	0	50	11	289960	0.300171	1
ARHGEF4	547548	369	13	26125	7040	0	2	1	0	50	8	313260	0.300222	1
MFNG	979927	179	51	11485	3530	0	1	0	0	50	13	275770	0.300225	1
WDR34	1891397	197	41	18755	5950	0	1	0	0	50	8	311115	0.300269	1
CAMTA1	289717	462	23	59905	16745	0	2	1	0	50	8	328005	0.300418	1
CEMP1	2085452	321	49	9635	2650	0	1	0	0	50	9	295650	0.300456	1
OR5M11	NaN	NaN	NaN	10555	3200	0	1	0	0	50	17	560020	0.300535	1
IKBIP	488021	461	18	22615	5885	0	1	0	0	50	9	255825	0.300666	1
ARFGEF1	307618	642	26	68170	17360	0	2	0	0	50	9	287155	0.300752	1
ANKMY2	291955	612	-13	16365	4065	0	2	0	0	50	11	246070	0.300814	1
CR1L	386490	361	13	20755	5585	0	2	0	0	50	12	333195	0.301011	1
TBC1D13	1768145	201	34	14880	3825	0	1	0	0	50	5	289360	0.301019	1
BMPR1B	119865	642	-15	18420	4815	0	1	0	0	50	10	358805	0.301296	1
BTC	110870	606	3	6550	1790	0	1	0	0	50	15	309910	0.301315	1
ALDH7A1	235232	191	19	19850	5470	0	1	0	0	50	6	269420	0.301395	1
HNF4G	47353	914	7	16510	4130	0	2	1	0	45	12	264410	0.301797	1
CUEDC1	873797	222	6	13985	3970	0	1	0	0	50	10	271875	0.301833	1
FLNB	760236	182	43	94120	27170	0	1	2	0	25	10	188140	0.301938	1
FAM167B	1427362	210	43	5570	1870	0	1	1	0	9	1	45925	0.30198	1
IQCK	289773	639	13	10705	2735	0	1	0	0	50	11	385965	0.302028	1
NIPAL2	612198	462	32	13485	3780	0	2	0	0	50	21	340515	0.302096	1
RPL28	1038859	194	22	9865	2855	0	1	0	0	50	7	245740	0.302227	1
COL15A1	199434	148	18	49570	15395	0	6	0	0	50	4	274925	0.302662	1
RRP7A	969686	196	65	10145	2890	0	1	0	0	50	7	251985	0.302951	1
CNR2	923316	254	23	12315	3990	0	1	0	0	50	6	271660	0.303042	1
CLEC3B	479578	326	41	7255	2030	0	1	0	0	50	12	280210	0.303408	1
PEX12	756039	227	14	12540	3780	0	1	0	0	50	14	316040	0.30341	1
TIMM44	960059	320	23	16640	4465	0	1	0	0	50	8	272760	0.303478	1
C12orf42	568754	897	2	12835	3710	0	1	0	0	50	13	304475	0.303534	1
TYW3	104029	1055	-14	9730	2330	0	1	0	0	50	12	375535	0.303584	1
SLC16A1	601487	276	16	17570	5215	0	1	0	0	50	7	262140	0.303635	1
EPHA2	866090	197	37	34905	10020	0	3	0	0	50	17	315115	0.304	1
JMJD8	1207790	194	33	10200	3210	0	1	0	0	50	18	316135	0.304217	1
GFOD2	1157184	136	50	13295	4195	0	1	0	0	50	5	255040	0.304427	1
C18orf21	399000	585	15	8050	2135	0	1	0	0	50	12	309655	0.304429	1
AMH	1603571	240	27	18240	7245	0	2	0	0	50	13	308040	0.304772	1
MSLN	1187310	273	39	22040	7315	0	2	1	0	50	11	327265	0.304915	1
DGAT2L6	163833	NaN	14	12160	3440	0	1	0	0	50	15	322475	0.304998	1
CDRT4	405431	452	-68	5475	1485	0	1	0	0	50	25	405020	0.305463	1
TBC1D28	729405	435	-2	7880	2020	0	1	0	0	50	10	258435	0.305661	1
AMT	1585328	201	32	14615	4465	0	1	0	0	38	6	195205	0.305697	1
FAM181A	242993	645	15	12155	3880	0	1	0	0	50	11	431810	0.305746	1
KRTAP10-4	860604	461	30	14055	4065	0	2	1	0	21	4	109875	0.30579	1
TLX2	1019591	315	50	9505	3440	0	1	1	0	50	19	306685	0.30589	1
GPR39	46530	849	3	15730	4760	0	1	0	0	50	5	299295	0.306484	1
FHL3	445132	232	42	10285	2660	0	1	0	0	50	7	251750	0.306635	1
CAPN11	1176811	216	49	27750	6900	0	3	0	0	50	8	326030	0.306717	1
MCF2L	789438	285	25	44010	12390	0	1	1	0	50	8	386905	0.306917	1
DUSP9	1716845	NaN	44	13085	4420	0	1	0	0	50	11	268310	0.30727	1
JAG2	872033	260	25	44750	12505	0	3	0	0	50	12	286660	0.307287	1
RNF175	143076	685	18	12195	3090	0	1	0	0	50	6	264515	0.307288	1
CDH2	43239	931	-16	32590	9125	0	3	0	0	26	4	150450	0.30743	1
LY6G5C	2517236	193	20	5460	1455	0	1	0	0	50	24	385745	0.307548	1
APOA1	421374	323	39	9595	2675	0	1	0	0	50	8	259885	0.307781	1
ALK	202198	882	19	57645	16980	0	2	2	0	50	4	300000	0.307817	1
HEXIM1	806811	207	32	12605	3595	0	1	0	0	50	14	312480	0.307971	1
WIPF2	1491292	165	30	15055	5210	0	1	0	0	50	5	284745	0.307996	1
ANKRD33	570716	438	22	16790	4810	0	1	0	0	50	4	271910	0.308038	1
OR6Q1	NaN	NaN	NaN	10880	3415	0	1	0	0	50	17	560235	0.308079	1
TRIM45	331822	566	12	20555	5890	0	2	0	0	50	10	281540	0.308197	1
HOMER1	177305	593	37	13075	3380	0	1	0	0	50	5	246985	0.308316	1
PCDHGA12	NaN	NaN	NaN	32365	10325	0	2	0	0	50	17	567145	0.308561	1
MRPS11	212296	630	4	6955	2120	0	1	0	0	50	14	300880	0.308582	1
ECE1	744763	196	27	29855	8155	0	1	0	0	50	13	354760	0.30861	1
SNAP47	595623	459	1	17375	5320	0	2	0	0	50	10	237610	0.308713	1
OR51G1	65798	1006	-15	10990	3470	0	1	0	0	50	8	296415	0.308854	1
ST6GALNAC3	259709	989	-11	11270	2920	0	1	0	0	50	8	303965	0.308855	1
NUP205	521421	326	14	73130	20005	0	1	0	0	31	2	178050	0.308924	1
C1QTNF4	989876	214	28	11015	3895	0	1	0	0	50	9	326565	0.309121	1
FGFBP3	355265	331	24	8660	3055	0	1	0	0	50	11	303540	0.30916	1
ZNF517	1454261	384	20	17150	5275	0	2	0	0	50	19	327775	0.309315	1
WDR81	1447501	189	32	66970	21890	0	1	0	0	25	1	159240	0.309373	1
CYP4F3	852124	605	29	18910	5240	0	2	1	0	35	8	220250	0.309515	1
PIGR	467960	385	26	27055	7970	0	2	1	0	50	7	288245	0.309549	1
ZNF483	437885	309	22	27550	6995	0	2	0	0	50	8	280585	0.309566	1
TGFB3	226588	582	34	14845	4100	0	1	0	0	50	10	280365	0.30976	1
ARHGAP24	29589	739	13	28695	7260	0	1	0	0	50	12	321290	0.310073	1
VIM	546890	465	11	16715	4780	0	1	0	0	50	9	291075	0.310358	1
ZNF565	950699	326	-10	18190	4550	0	2	0	0	50	10	247305	0.310642	1
WFDC1	585154	396	8	7915	2390	0	1	0	0	50	13	318295	0.310709	1
ENPP5	62118	819	16	17200	4490	0	1	0	0	50	4	275585	0.310757	1
CTAGE9	NaN	NaN	NaN	27440	7570	0	2	0	0	50	17	564390	0.311296	1
TRIM46	1801444	194	32	26360	8410	0	1	0	0	50	2	280000	0.311383	1
SCARA3	350607	232	30	21475	6650	0	1	0	0	50	9	372510	0.311438	1
PIH1D2	389805	179	31	12265	3155	0	1	1	0	37	7	177480	0.31196	1
SERPINC1	443726	385	13	16695	4620	0	1	0	0	50	13	383800	0.312251	1
KIR3DL1	987531	620	-23	16030	4505	0	4	0	0	50	28	340825	0.312449	1
C4orf45	155458	337	10	6990	1695	0	1	0	0	50	14	297650	0.312627	1
HBP1	249919	627	12	19035	4740	0	1	0	0	50	11	382725	0.312727	1
DMKN	954618	367	35	21070	6050	0	2	1	0	50	17	279090	0.312744	1
TMEM183B	421206	389	30	13645	3800	0	1	0	0	50	6	289530	0.312892	1
MAVS	740484	241	42	18515	6190	0	3	1	0	16	2	107010	0.313255	1
CTLA4	148748	632	18	8175	2085	0	1	0	0	50	9	238460	0.313282	1
KCNA5	160467	896	22	20715	6915	0	1	0	0	50	8	327525	0.313362	1
TAS2R5	200522	844	14	10445	3055	0	1	0	0	50	7	248420	0.313972	1
MS4A2	336373	691	4	9485	2665	0	1	0	0	50	10	301065	0.314003	1
HTATSF1	374989	NaN	23	27995	6565	0	1	0	0	9	4	65790	0.314211	1
CDK3	1639614	194	22	10995	3195	0	1	0	0	50	10	347890	0.314819	1
C12orf43	1225663	380	40	9525	2640	0	1	0	0	50	8	250825	0.314989	1
RPAIN	1145030	544	24	9025	2195	0	1	0	0	50	11	309155	0.31505	1
TNFRSF13C	1335011	323	67	6090	2385	0	1	0	0	50	12	224710	0.315053	1
B3GNT9	1093307	150	47	13325	4810	0	1	0	0	50	7	315150	0.315413	1
NDUFA6	1321127	363	65	5595	1530	0	1	0	0	50	13	220905	0.315437	1
PDE8B	276128	451	26	32595	8565	0	1	0	0	47	6	274620	0.315463	1
SORBS1	295509	445	17	49045	13955	0	1	0	0	50	3	325185	0.315802	1
BTNL3	893236	602	29	16810	4625	0	1	0	0	50	11	334175	0.315915	1
GOSR2	618151	366	28	9895	2570	0	1	0	0	50	9	285560	0.316041	1
FAM184B	NaN	NaN	NaN	38495	10270	0	1	1	0	50	18	567090	0.316146	1
OR2G3	204354	957	-25	10635	3300	0	1	0	0	50	11	362630	0.316242	1
ISG15	1971475	239	15	5690	1870	0	1	0	0	50	22	358175	0.316605	1
SLC39A2	1005555	429	4	10590	3540	0	1	0	0	50	7	249055	0.316874	1
ZNF880	526380	960	-32	21050	5170	0	2	1	0	41	11	217685	0.316881	1
HEYL	976856	358	33	11260	3815	0	1	0	0	50	15	286195	0.316921	1
C9orf129	439538	426	41	6985	2120	0	1	1	0	13	1	54225	0.317196	1
WNT5B	270921	254	34	12825	3615	0	1	0	0	50	4	200395	0.317204	1
RPS2	1747301	183	46	10300	3320	0	1	0	0	50	8	268785	0.317337	1
KCNK5	181911	634	29	17510	5230	0	1	1	0	50	9	297250	0.317464	1
ITPRIPL2	799976	275	20	17560	6560	0	1	0	0	50	8	273445	0.317611	1
SEMA6B	2111443	278	43	30480	10455	0	2	0	0	42	11	257870	0.317778	1
UBQLNL	99343	946	-2	16705	4715	0	1	0	0	50	5	304115	0.317789	1
RPL10	2277674	NaN	40	7915	2120	0	1	0	0	50	12	288910	0.317854	1
METTL5	338901	489	35	8430	1995	0	1	0	0	50	8	219410	0.318019	1
BEST2	1959466	226	29	17965	5465	0	1	0	0	50	10	329060	0.318331	1
MOSPD2	111964	NaN	15	19610	4585	0	1	0	0	50	9	331715	0.318469	1
GALNTL6	5263	1023	-13	22085	5665	0	1	0	0	50	7	311620	0.318967	1
M6PR	299430	416	11	10105	2750	0	1	0	0	50	10	314535	0.319071	1
PROP1	961008	363	32	7810	2525	0	1	0	0	50	11	263370	0.319126	1
CTU1	NaN	NaN	NaN	11390	4435	0	1	0	0	50	17	561255	0.319422	1
ATOH8	1105419	181	46	10725	3885	0	1	1	0	50	9	305250	0.319647	1
FKBP8	1394856	259	48	14585	4525	0	1	0	0	50	15	367105	0.319716	1
KCNK9	62115	562	5	13160	3835	0	1	1	0	46	14	312740	0.31991	1
ELOVL7	188782	596	4	10570	2540	0	1	0	0	50	14	251025	0.320097	1
GOLM1	320201	489	20	14795	3835	0	1	0	0	50	7	343650	0.320107	1
RBM34	592746	168	26	16180	4130	0	1	0	0	50	8	249580	0.320277	1
LIMS1	363356	408	30	12345	2865	0	1	1	0	23	2	126670	0.320285	1
MPPE1	323758	148	39	14415	3990	0	1	0	0	50	5	259840	0.320366	1
ITLN2	777836	441	19	12020	3100	0	1	0	0	50	8	309920	0.320469	1
UBXN7	1165640	231	37	18035	4645	0	2	0	0	50	12	233585	0.320629	1
OR2M7	18846	936	-35	10875	3195	0	1	1	0	22	7	98425	0.320722	1
FBRSL1	NaN	NaN	NaN	35735	12295	0	1	2	0	31	6	257640	0.320893	1
TRPV3	441141	442	-2	28750	7865	0	2	1	0	50	6	268050	0.321131	1
FXYD3	745516	357	-9	7515	2025	0	1	0	0	50	11	250800	0.321849	1
SLC43A2	1362107	198	29	20385	6045	0	1	2	0	50	8	312695	0.321855	1
OR51L1	97256	1024	-11	10775	3415	0	2	1	0	15	4	79880	0.322022	1
WDFY4	NaN	NaN	NaN	114075	32910	0	3	1	0	43	11	514680	0.322342	1
COPZ1	664708	190	45	6790	1730	0	1	0	0	50	16	313315	0.322443	1
B3GAT1	270422	686	5	11550	3825	0	1	0	0	50	8	295535	0.322472	1
AURKC	407201	924	-63	11250	3210	0	1	0	0	50	7	258600	0.322838	1
ZBTB9	1397665	236	31	16010	5380	0	1	0	0	50	5	285860	0.322855	1
ST3GAL5	1164530	216	51	15415	4055	0	1	0	0	50	6	314750	0.322876	1
RIBC1	920771	NaN	70	14290	3665	0	1	0	0	50	6	291725	0.322925	1
NAP1L2	196410	NaN	-3	16500	4245	0	1	0	0	50	4	252020	0.323132	1
BEND7	241076	532	25	17330	4930	0	1	0	0	50	4	264520	0.323308	1
CALU	852821	304	33	14435	3115	0	1	0	0	50	36	341470	0.323384	1
NCKAP5L	1560163	231	56	45065	15670	0	3	1	0	50	12	273725	0.323518	1
BHLHE22	9265	1050	-1	12645	4545	0	1	0	0	50	7	289710	0.323705	1
DNAJC27	270621	296	35	10135	2585	0	1	0	0	50	8	258085	0.323738	1
FASTKD3	65781	1013	-18	23605	6530	0	2	1	0	50	9	285910	0.323793	1
FPR3	435870	690	-35	12330	3660	0	1	0	0	50	14	288655	0.324233	1
NUP160	931839	158	14	52595	14200	0	1	0	0	18	5	116720	0.324525	1
SCUBE1	473937	440	30	36340	9455	0	2	1	0	50	16	293485	0.325217	1
THBS2	172423	720	-32	42935	11110	0	1	3	0	10	5	90470	0.32523	1
KCNC2	175202	822	-31	22905	7140	0	1	0	0	50	16	300230	0.325419	1
RAB41	215874	NaN	52	8385	2055	0	1	0	0	50	13	318575	0.325499	1
MMP20	530118	436	17	17650	4700	0	2	0	0	50	11	246305	0.325822	1
TTLL6	727820	415	24	33510	8745	0	1	0	0	50	6	415955	0.325949	1
UTP3	262444	609	19	16890	4710	0	1	0	0	50	5	297760	0.326208	1
AMBRA1	880494	212	45	42420	13005	0	3	0	0	25	7	212740	0.326254	1
DUPD1	231745	298	44	7850	2215	0	1	0	0	50	12	277215	0.326548	1
MPPED1	354735	618	-6	10350	2925	0	1	1	0	38	9	170170	0.326569	1
COL18A1	513400	481	41	61990	21050	0	2	0	0	35	4	237505	0.327018	1
ZNF296	1135715	208	25	16470	5130	0	1	0	0	50	9	270085	0.327325	1
CEACAM7	1249321	499	27	9520	2720	0	1	0	0	50	12	335150	0.327369	1
MTAP	223932	357	-28	10375	2825	0	1	0	0	50	11	338780	0.327609	1
SOX12	879317	185	41	10665	3555	0	1	0	0	50	9	294245	0.327847	1
ZFP36L1	543449	259	46	11595	3720	0	1	0	0	50	7	261210	0.32817	1
GDF15	1294357	210	39	10315	3680	0	1	1	0	23	3	128425	0.328612	1
ACTR5	358558	551	35	21615	6255	0	1	0	0	50	7	294445	0.328945	1
GAPDH	2764720	179	42	12150	3450	0	1	0	0	50	10	364275	0.32896	1
CTAG2	2090264	NaN	31	8620	3050	0	1	0	0	14	2	85570	0.32897	1
FRA10AC1	471978	399	17	12525	2445	0	1	0	0	50	7	281140	0.329136	1
RNF183	426351	312	26	6635	2110	0	2	1	0	9	3	42095	0.329162	1
TANK	207004	370	26	15820	4235	0	1	0	0	50	6	315410	0.329185	1
RIT1	2096440	179	32	8040	2160	0	1	0	0	50	11	260660	0.329522	1
INSM2	313860	434	11	18765	6750	0	1	0	0	50	9	304985	0.329908	1
FAM171A2	NaN	NaN	NaN	27715	9920	0	2	1	0	50	18	566740	0.330095	1
ETV6	233493	629	31	16335	4470	0	1	0	0	50	7	221565	0.33018	1
AGAP2	1160849	344	39	42900	14325	0	2	1	0	50	8	283365	0.330273	1
HCLS1	289905	613	25	17920	4745	0	1	0	0	50	12	362865	0.330287	1
MPHOSPH10	355097	470	40	25475	5845	0	4	1	0	50	8	278705	0.330308	1
PLEKHB1	547370	311	38	8810	2590	0	1	0	0	50	9	240775	0.330375	1
RRM2B	504282	507	33	16135	4175	0	2	0	0	50	19	345015	0.330435	1
CWC25	1198833	207	37	15740	3970	0	1	0	0	50	9	255350	0.330441	1
LMAN1L	764533	195	46	18660	5865	0	1	0	0	50	9	302360	0.330789	1
PNPT1	501257	354	17	29095	7835	0	1	1	0	50	2	286765	0.330869	1
OR2AE1	1535089	438	36	11200	3380	0	1	0	0	50	9	305285	0.331081	1
CENPBD1	1056657	221	35	6635	1825	0	1	0	0	50	12	230255	0.331207	1
COQ10A	2878071	171	46	9240	2790	0	1	0	0	50	13	343400	0.331381	1
ANGPTL5	416999	514	-21	14510	3475	0	1	0	0	50	17	388045	0.332632	1
GFRA2	333006	607	7	16720	4685	0	1	0	0	50	10	291255	0.3328	1
PPP1R3G	NaN	NaN	NaN	11975	4180	0	1	0	0	50	17	561000	0.332835	1
LRRC58	384022	358	6	12780	4170	0	1	1	0	50	7	282925	0.332837	1
KCNV2	158557	682	-5	18940	5720	0	1	0	0	50	9	304690	0.332893	1
R3HDML	813168	376	10	9160	2510	0	1	0	0	50	8	225290	0.332992	1
GDPD2	270766	NaN	38	21240	6315	0	1	0	0	50	6	257190	0.333038	1
SHROOM1	718028	356	58	28675	10130	0	2	0	0	35	3	179515	0.33331	1
MRPL37	465615	313	26	15040	4430	0	1	0	0	50	5	258165	0.333322	1
CPNE6	992350	355	19	20285	5785	0	1	1	0	50	8	298845	0.333466	1
EMB	72996	1229	-3	12175	3065	0	1	0	0	50	7	268880	0.333488	1
PRSS23	230637	198	-7	13485	3855	0	1	1	0	50	13	287800	0.333685	1
TBC1D2	490665	254	52	32440	9590	0	3	0	0	35	10	173295	0.33389	1
CCR5	243983	625	36	12380	3565	0	1	0	0	50	6	242515	0.333905	1
NMI	215149	617	17	11520	2760	0	1	0	0	50	7	254005	0.333922	1
RXFP4	1880483	213	32	12405	4485	0	1	0	0	50	9	334320	0.334128	1
RBPMS	473452	363	27	9860	2815	0	1	0	0	50	9	265635	0.334227	1
CPOX	364371	640	6	16100	4735	0	2	0	0	50	15	279810	0.334363	1
CAMK1G	204559	405	-3	17525	4660	0	1	0	0	50	5	299595	0.33442	1
LMTK3	1500967	182	37	50385	17565	0	1	0	0	8	2	105945	0.334872	1
PSMB7	492165	406	37	10030	2930	0	1	0	0	50	11	318565	0.335043	1
RIN3	447158	623	42	34235	10675	0	4	0	0	50	12	331270	0.335249	1
COLEC11	253814	371	14	11250	2595	0	1	0	0	50	19	327440	0.335713	1
GRM7	4936	1156	-6	33445	9470	0	2	0	0	50	8	360120	0.335763	1
ZNF519	134820	933	-24	19855	4610	0	2	0	0	50	16	362050	0.336091	1
OR1N1	373314	646	3	10755	3285	0	1	0	0	50	10	313895	0.336193	1
OR7E24	398878	582	-50	11820	3480	0	1	0	0	50	25	436875	0.336208	1
FPGT	NaN	NaN	NaN	21300	5745	0	1	0	0	50	17	562565	0.33636	1
VANGL1	71378	604	7	18520	5465	0	1	0	0	50	10	318710	0.336381	1
OR51T1	65798	1006	-15	12210	3750	0	1	0	0	50	8	296415	0.336511	1
HLA-DMB	1276842	431	40	9440	2740	0	1	0	0	50	11	298010	0.336689	1
PIAS4	2296242	207	29	18295	5330	0	1	0	0	50	12	362315	0.33685	1
LGI4	745516	357	-9	18550	6140	0	2	2	0	50	11	250800	0.336895	1
C2orf49	198223	381	8	8400	2295	0	1	0	0	50	11	264760	0.337119	1
KCNJ4	1466610	215	23	15450	4680	0	1	0	0	50	4	223820	0.33724	1
OR2Z1	536422	487	-47	10660	3500	0	1	0	0	50	28	434510	0.337339	1
MORC1	88595	1029	-12	37065	8910	0	1	0	0	50	11	359955	0.337376	1
POC1B	236022	460	-6	17545	4670	0	1	0	0	50	8	255040	0.337387	1
MBNL3	143759	NaN	34	13975	3950	0	1	0	0	50	7	304085	0.3375	1
MYBPC2	1038277	491	30	41715	11325	0	2	1	0	50	12	293310	0.337565	1
TFAP2E	1049488	388	34	15065	5230	0	1	1	0	50	7	199180	0.337606	1
LAYN	418517	326	21	13605	3630	0	1	0	0	50	7	295480	0.338009	1
HOOK2	1959466	226	29	26240	7480	0	2	0	0	50	10	329060	0.338254	1
SLC16A7	22532	899	-36	16965	4830	0	2	0	0	50	12	244225	0.338312	1
NUDT9	530607	537	23	12870	3345	0	1	0	0	50	6	247910	0.338455	1
GPC5	12353	1007	-9	20485	5720	0	1	0	0	50	9	323080	0.338722	1
ABHD4	975314	380	49	12305	3520	0	1	0	0	50	18	338335	0.338884	1
MORN1	644518	302	30	18000	5220	0	1	0	0	50	10	306995	0.339041	1
TMCO6	774470	356	31	17380	5540	0	1	0	0	50	5	291940	0.339179	1
CCR2	228487	625	39	14665	4430	0	1	0	0	50	4	210815	0.339334	1
RXFP3	268032	863	8	15880	5270	0	1	0	0	50	10	270545	0.339363	1
RGS9BP	380440	455	-45	7715	2905	0	1	0	0	50	13	278395	0.339366	1
NEU3	762277	454	36	16085	4825	0	1	0	0	50	11	294305	0.340019	1
XRRA1	743843	365	29	28530	8175	0	1	0	0	50	2	271705	0.340099	1
PARVB	158082	393	34	15980	4480	0	1	0	0	50	5	267275	0.340348	1
COPS7B	955894	365	41	9615	2670	0	1	0	0	50	11	299385	0.34044	1
SLC5A5	1291250	204	37	22425	7395	0	1	0	0	50	5	235795	0.340498	1
GOLPH3L	1611525	178	42	10145	2965	0	1	0	0	50	10	291350	0.340591	1
RPS6KA5	410309	521	27	29455	7700	0	1	0	0	50	14	311950	0.340836	1
SYT9	97813	941	-3	17635	4865	0	1	0	0	50	5	294390	0.340872	1
EPHA8	407931	541	25	37375	11420	0	3	1	0	50	11	335690	0.34102	1
SNTG2	78833	824	-24	19885	5375	0	2	0	0	32	7	192645	0.341137	1
FAM83H	2182434	229	28	39820	13520	0	3	1	0	50	22	351220	0.341201	1
ARHGAP33	1151198	321	30	43955	15205	0	2	2	0	50	13	268265	0.341542	1
DNAJC5	1157316	206	36	7305	1890	0	1	0	0	50	13	261425	0.341635	1
AXL	1180169	214	15	32010	9405	0	2	0	0	20	4	117070	0.341693	1
ABI2	415048	298	23	17090	4870	0	1	0	0	50	5	284350	0.341776	1
SLC22A16	248863	469	20	20575	5885	0	1	0	0	50	9	320985	0.34196	1
UCP1	125708	752	7	10875	3285	0	1	0	0	50	11	336555	0.342115	1
ACAD8	270350	623	21	15130	4220	0	1	0	0	50	5	251380	0.342167	1
MRPS5	172221	647	11	15880	4175	0	1	0	0	50	11	288440	0.342207	1
GYG2	197004	NaN	17	18105	5085	0	2	1	0	8	1	63370	0.342391	1
PRDM4	119393	805	22	28795	7895	0	1	0	0	50	5	300620	0.342583	1
ARMCX1	329999	NaN	8	15750	4680	0	1	0	0	50	6	298525	0.342867	1
SHOX2	162819	946	-8	12415	3905	0	1	0	0	50	8	294285	0.343025	1
ESYT2	286663	344	1	32110	9410	0	1	0	0	19	2	167785	0.343058	1
CXCR3	947642	NaN	52	14080	4940	0	1	0	0	50	13	290495	0.343826	1
OR4M1	275024	858	-57	10830	3285	0	1	0	0	50	8	255965	0.343829	1
TASP1	121103	796	-26	15470	4255	0	1	0	0	24	2	145145	0.344169	1
QPCT	495490	182	32	13000	3650	0	1	0	0	50	13	267750	0.344349	1
STYXL1	1072825	218	49	11640	2955	0	1	1	0	50	9	301920	0.344573	1
HDAC10	944000	242	49	23540	7750	0	3	0	0	50	12	333020	0.34459	1
CHD3	1971623	337	29	75845	20755	0	1	0	0	23	3	149895	0.344593	1
CAND2	508965	269	39	42605	13930	0	2	0	0	50	9	287095	0.345053	1
FBXO4	113456	795	23	14410	3800	0	1	0	0	50	6	270815	0.345206	1
TMEM150B	1028808	209	19	8355	2535	0	1	0	0	50	11	255560	0.34534	1
MIOX	1075525	207	42	10660	2750	0	1	0	0	50	10	300815	0.345416	1
ZNF90	NaN	NaN	NaN	21935	5335	0	1	0	0	50	17	562155	0.345483	1
HOXA3	356045	385	28	15100	4940	0	1	0	0	50	7	318980	0.345607	1
ZNF671	680410	849	-50	19185	5100	0	2	0	0	50	11	253105	0.345661	1
KLF8	111210	NaN	1	12840	3660	0	1	0	0	50	11	230280	0.346037	1
CD1C	120861	833	3	12020	3310	0	1	0	0	50	7	253395	0.346177	1
RBMXL1	316278	598	5	13370	4225	0	1	0	0	50	7	281695	0.346333	1
NBPF3	563178	283	37	23435	5875	0	2	1	0	50	10	286805	0.346938	1
PGAP3	1284992	226	38	11480	3415	0	1	0	0	50	9	294995	0.347163	1
NTSR1	1286411	208	27	14385	4650	0	1	1	0	50	15	330070	0.34718	1
KLC2	2133752	236	53	22440	6555	0	1	0	0	50	9	343845	0.347355	1
PRR22	990266	225	26	14300	4885	0	1	0	0	50	7	300075	0.347451	1
C2orf78	1124858	404	43	31940	9715	0	1	0	0	10	2	63855	0.34751	1
PGBD5	286328	478	10	16455	4455	0	1	0	0	50	12	314495	0.347557	1
GNB3	2822601	232	32	12460	3425	0	1	0	0	50	8	290200	0.347885	1
ADRA2C	326572	592	36	15305	5560	0	1	1	0	23	4	104700	0.347895	1
NKPD1	1230654	243	41	28330	9335	0	2	1	0	50	10	345640	0.348053	1
ENO1	800628	171	28	15865	4370	0	1	0	0	50	6	295020	0.348134	1
ZFHX3	122465	495	-11	129695	37525	0	5	3	0	3	3	51000	0.348253	1
CTTN	511118	530	43	25380	6525	0	2	1	0	50	14	339565	0.348262	1
TCP10L2	NaN	NaN	NaN	12675	3660	0	1	0	0	50	17	560480	0.348657	1
ADAMTS13	1843278	263	33	50500	15440	0	2	0	0	50	3	300570	0.349334	1
ACCS	345807	680	3	18340	5060	0	1	0	0	50	10	302230	0.349379	1
MC1R	1207036	221	45	10625	3685	0	1	0	0	50	12	344815	0.349542	1
IFNGR2	868693	182	68	12120	3450	0	1	0	0	50	7	252160	0.349832	1
CALD1	390559	513	17	30040	7295	0	1	0	0	50	13	315385	0.349879	1
GPR152	1392213	215	53	15700	5555	0	1	0	0	50	4	217070	0.350048	1
LCAT	879834	158	50	15545	4660	0	1	0	0	50	14	333775	0.350078	1
EFCAB7	133143	401	7	23380	5735	0	1	1	0	50	3	268830	0.350213	1
PLSCR3	1911735	206	36	10315	3365	0	1	0	0	50	11	310000	0.350235	1
TMEM202	1116695	366	41	9920	2650	0	1	1	0	50	9	252110	0.350235	1
ARHGAP10	75227	678	22	29320	7415	0	1	0	0	50	5	297815	0.35068	1
SMAD9	189427	731	7	16675	4685	0	1	0	0	50	13	336290	0.350778	1
CTSG	897577	582	3	9000	2790	0	1	0	0	50	13	311310	0.351062	1
PPFIBP1	488829	369	7	37900	9680	0	1	0	0	14	4	71570	0.351104	1
NKX2-3	278426	497	13	12565	3920	0	1	1	0	50	12	237375	0.351109	1
CD47	288227	650	5	12040	3200	0	1	0	0	50	9	304940	0.351192	1
COL7A1	1386275	212	37	104435	35125	0	1	1	0	16	9	149435	0.351195	1
TBC1D24	2085452	321	49	19560	5670	0	1	0	0	50	9	295650	0.351497	1
GDF5	1521661	167	53	17090	5560	0	1	0	0	50	5	274515	0.351505	1
DDX56	1462615	191	56	19515	5925	0	1	1	0	50	8	270550	0.351546	1
MAPK14	892075	407	36	15600	3360	0	1	0	0	50	10	255050	0.351794	1
NR1H3	1274054	198	38	16130	4570	0	1	0	0	50	5	258470	0.352179	1
WDR87	NaN	NaN	NaN	102315	27345	0	3	0	0	37	6	418985	0.352246	1
PGBD1	273319	502	35	29305	7565	0	2	1	0	50	6	248735	0.352735	1
IRAK3	239871	696	4	21955	5600	0	1	0	0	50	8	303165	0.352759	1
KNG1	463823	395	37	24425	6385	0	1	1	0	50	8	336990	0.353014	1
SLAMF9	812025	365	13	10670	2560	0	1	0	0	50	8	243750	0.353285	1
ITGAL	2276763	142	57	42480	12015	0	3	0	0	50	9	313165	0.353492	1
HOXD10	242935	874	15	12175	3260	0	1	0	0	50	15	273595	0.353615	1
SLC4A1	1009890	175	40	32195	9985	0	1	0	0	50	7	403350	0.353662	1
SOX10	1370748	203	50	16205	4990	0	1	0	0	50	5	258170	0.353803	1
CYP17A1	883280	188	44	18160	5165	0	1	0	0	23	4	122000	0.35394	1
PEMT	958193	236	12	8470	2585	0	1	0	0	50	14	309360	0.353956	1
CEACAM8	495357	380	5	12355	3725	0	1	0	0	50	10	337855	0.354184	1
MBD3L1	560313	537	-60	6880	1955	0	1	0	0	50	24	408190	0.35436	1
ITGA7	1746452	384	9	43675	13040	0	2	0	0	42	8	275095	0.354754	1
OR6K3	175690	966	2	11020	3170	0	1	0	0	50	10	300680	0.35481	1
EHD1	3218288	209	61	18860	5455	0	1	0	0	50	12	351835	0.355	1
RARA	1350242	191	23	18360	5370	0	1	0	0	50	10	297030	0.355027	1
KRTAP10-6	874480	461	25	12770	3730	0	1	1	0	8	5	22760	0.355101	1
IL17C	802673	189	41	6745	2315	0	1	0	0	50	17	291435	0.355155	1
PRSS16	161388	645	24	17995	5870	0	1	0	0	50	10	290985	0.355175	1
NPTX1	755391	222	23	15105	4620	0	1	1	0	50	14	318990	0.355214	1
HRH2	238233	642	19	13635	4365	0	1	0	0	50	6	247045	0.355401	1
GPR149	95537	925	-8	25595	7585	0	1	1	0	50	8	350350	0.355429	1
SPATA20	1532661	200	20	28675	8450	0	2	0	0	50	9	317335	0.355467	1
NFS1	1423559	169	53	16550	4840	0	1	0	0	50	5	261855	0.35574	1
LMOD1	743998	168	27	21225	5940	0	1	0	0	50	5	335700	0.355842	1
OSCP1	608987	181	29	15845	4195	0	2	1	0	50	13	231130	0.356429	1
NR2E1	334933	436	35	13870	3980	0	1	0	0	50	13	274490	0.356621	1
XPC	308100	258	33	21440	6040	0	1	0	0	50	6	239525	0.356873	1
FAM104A	205112	251	-15	7360	2210	0	1	0	0	50	18	332515	0.357077	1
NT5C1A	974845	388	36	13075	3830	0	1	0	0	50	6	235360	0.357239	1
ZNF579	1094560	399	4	18700	6695	0	1	0	0	50	3	209365	0.357667	1
PSG3	386041	417	-19	15350	4315	0	1	0	0	50	11	264970	0.357771	1
TEX13B	184382	NaN	40	10955	3250	0	1	0	0	50	9	270960	0.357865	1
CEACAM21	1044508	451	31	10560	3030	0	1	1	0	50	10	284825	0.35807	1
ZFAT	35738	963	15	44820	12060	0	2	3	0	50	10	316170	0.35811	1
ARID3C	731413	298	51	14265	4665	0	1	1	0	50	10	228390	0.358245	1
OPN4	352918	192	27	17330	5320	0	1	0	0	50	7	349740	0.358388	1
SLC36A1	736209	598	22	16990	5075	0	1	0	0	50	15	375730	0.358619	1
SPSB4	245950	574	22	9225	3165	0	1	1	0	43	9	227485	0.358719	1
SPIB	1038277	491	30	9345	2820	0	1	0	0	50	12	293310	0.358949	1
KCNK7	3945819	202	45	11355	4140	0	2	1	0	6	2	56350	0.359113	1
GLYCTK	1113485	229	49	18280	5540	0	1	0	0	50	10	291810	0.359162	1
PRSS55	78691	633	3	12580	3605	0	1	0	0	50	8	281205	0.359419	1
NNT	439246	597	0	38430	11745	0	2	2	0	50	6	319800	0.359676	1
WNT9A	673663	406	-4	12725	3985	0	1	1	0	46	11	217955	0.360195	1
NEUROG2	186926	647	22	9120	3210	0	1	0	0	50	12	284620	0.360573	1
SOX1	67826	793	-33	13130	4540	0	1	0	0	41	7	262905	0.36062	1
ZNF787	565708	480	-66	13220	4180	0	1	0	0	50	22	403240	0.360669	1
ZNF263	1397628	303	32	24330	6750	0	1	0	0	50	8	327405	0.360675	1
PCDHGB2	662513	568	2	32175	10110	0	2	0	0	23	3	169930	0.360742	1
IFNGR1	117339	309	35	17685	4740	0	1	0	0	50	5	274530	0.361133	1
GPR84	664708	190	45	13535	4390	0	1	1	0	50	16	313315	0.361226	1
MKRN1	359405	521	24	17545	4640	0	1	0	0	50	8	389690	0.361237	1
PM20D2	376032	446	27	15485	4570	0	1	0	0	50	8	343720	0.361416	1
MXRA5	223878	NaN	-28	97950	29715	0	1	0	0	22	3	175340	0.361572	1
DNM1L	307288	308	-5	26800	7505	0	1	0	0	50	8	359305	0.361827	1
UBR5	504282	414	39	101575	27935	0	1	0	0	14	6	169255	0.362096	1
HDAC7	391157	182	29	35025	11115	0	2	0	0	50	9	327830	0.362103	1
UBA7	1306720	191	39	36040	10955	0	1	0	0	50	10	305875	0.362197	1
P4HA1	539936	354	44	20730	5310	0	1	0	0	50	8	276985	0.362878	1
CLSTN3	1872466	224	33	34290	9795	0	1	0	0	50	5	334110	0.363223	1
GPR6	209151	624	13	11895	4470	0	1	0	0	50	11	341390	0.363262	1
LRRTM1	10982	1577	-18	18015	5580	0	1	0	0	23	1	117780	0.363635	1
EPN3	1532661	200	20	21860	7105	0	1	0	0	50	9	317335	0.363968	1
SMPDL3B	891090	272	20	17650	5015	0	1	1	0	43	8	234980	0.364003	1
TTC38	519654	205	31	17205	4755	0	1	0	0	50	10	270205	0.364258	1
SEC13	742508	333	57	11960	3085	0	1	0	0	50	6	209990	0.364329	1
SLC9A3R1	983414	484	17	12635	3820	0	1	0	0	50	15	274300	0.364462	1
DYNC1I1	184459	747	-7	23770	6260	0	1	0	0	50	8	315785	0.364667	1
HIP1R	977561	184	37	38855	11140	0	2	0	0	50	6	318380	0.365167	1
HSD17B12	432669	791	0	11515	3170	0	1	0	0	50	9	277530	0.365253	1
CACNA1H	1275017	294	21	82095	25875	0	2	1	0	20	3	129975	0.365256	1
PRAMEF2	118495	792	12	16760	4795	0	1	0	0	50	5	256240	0.365481	1
ACPP	210154	765	13	15700	4100	0	1	0	0	50	7	308930	0.365605	1
CR2	447441	354	30	39480	10845	0	3	1	0	50	5	289345	0.365814	1
GPR62	1013177	370	39	11540	5065	0	1	0	0	50	9	277560	0.365846	1
TTC7A	785914	242	38	31070	8725	0	1	0	0	50	9	287695	0.365853	1
UNC93A	254009	704	1	16115	4915	0	1	0	0	50	8	351980	0.366036	1
IFT46	1359480	167	47	13410	3270	0	1	0	0	50	9	322195	0.36615	1
CAPN12	1697047	322	45	25985	7615	0	2	0	0	50	13	312175	0.366432	1
IQCD	417427	252	35	12415	3365	0	1	0	0	50	8	270230	0.367032	1
SF3A2	1603571	240	27	16095	5310	0	1	0	0	50	13	308040	0.367162	1
CD3EAP	1259254	191	39	17620	5525	0	1	1	0	50	6	306295	0.367192	1
AKT3	208930	954	-4	18680	4420	0	1	0	0	50	5	283340	0.367758	1
LYAR	146135	584	35	14340	3240	0	1	0	0	50	6	248670	0.367896	1
KDM1B	477756	397	1	21770	5785	0	1	0	0	50	4	281570	0.368939	1
UGT2B15	106841	NaN	-2	38620	9860	0	2	0	0	30	4	248190	0.369072	1
HTR3E	1453689	334	42	16830	4830	0	1	0	0	50	8	363705	0.369106	1
TMEM43	312564	463	27	14470	4235	0	1	0	0	50	7	280855	0.369553	1
CCDC130	767214	289	6	14415	3930	0	2	0	0	50	35	391190	0.369596	1
GAL3ST2	598219	487	29	13630	4505	0	1	0	0	50	20	371930	0.369659	1
LRTOMT	731498	267	60	16975	5420	0	1	0	0	50	5	255575	0.3699	1
CAPS2	110847	692	-32	21095	5035	0	2	0	0	46	14	314920	0.370138	1
ATP6V1E1	431401	243	-32	8635	2060	0	1	0	0	50	14	297860	0.370306	1
SERPINA10	203903	744	-1	15865	4400	0	1	0	0	50	12	281770	0.370468	1
MANEAL	445096	375	33	16185	4635	0	1	0	0	50	6	277975	0.370678	1
PRRG2	2080142	210	41	7235	2260	0	1	1	0	42	13	233555	0.370767	1
FAM177A1	640994	321	45	8695	2240	0	1	0	0	50	13	280625	0.370828	1
MAGEB2	74310	NaN	16	11170	3290	0	1	0	0	50	10	287155	0.37186	1
WNK2	479663	408	49	76120	25370	0	4	3	0	50	19	305555	0.371901	1
TUBB2B	451139	453	37	15875	4375	0	1	0	0	50	10	243300	0.37199	1
BRD2	1276842	431	40	28495	8255	0	2	2	0	50	11	298010	0.372114	1
DMRT2	71695	845	4	20340	6015	0	1	0	0	50	5	303730	0.372282	1
CYLC1	19326	NaN	-45	23900	5740	0	1	0	0	50	4	305020	0.3728	1
STX4	1398193	247	40	11105	2905	0	1	1	0	28	11	182735	0.372875	1
FIGNL2	570716	438	22	21315	8145	0	1	0	0	50	4	271910	0.372928	1
SLC39A5	2878071	171	46	18275	6700	0	1	1	0	50	13	343400	0.373042	1
OR1K1	433740	487	10	10600	3650	0	1	1	0	50	10	271315	0.373132	1
ADCK2	354697	567	38	21500	7135	0	2	0	0	50	12	281730	0.373158	1
SLFN14	NaN	NaN	NaN	32545	8750	0	2	0	0	50	17	565570	0.373196	1
ATP7A	549429	NaN	19	53390	15475	0	2	0	0	45	11	299315	0.37407	1
GOPC	189169	465	9	16675	4640	0	1	0	0	50	7	318435	0.374276	1
COQ7	861035	199	8	7930	2210	0	1	1	0	29	8	168335	0.374307	1
GREB1	219132	360	21	70730	20440	0	5	1	0	50	5	297645	0.374447	1
C16orf71	717235	194	35	18405	5580	0	1	0	0	50	12	322790	0.374512	1
TBX15	87793	927	-4	17725	5000	0	1	0	0	50	6	300215	0.374727	1
KIF20A	1127160	314	50	32285	8890	0	2	0	0	23	8	136905	0.374774	1
HRG	508316	436	45	18970	5090	0	3	0	0	50	21	392925	0.374972	1
CYP11B1	447193	438	36	17940	5250	0	1	1	0	50	11	293195	0.375072	1
LIPE	704668	235	34	36865	12140	0	2	0	0	50	11	261525	0.375778	1
ZNF821	468594	163	28	13195	3800	0	1	0	0	50	17	307220	0.375823	1
KCNJ11	454503	598	14	13380	4215	0	2	1	0	17	6	106260	0.376462	1
CNTNAP5	1260	1308	-14	47485	12710	0	1	1	0	50	6	331325	0.376622	1
OR11H1	69794	916	-70	11355	3330	0	1	0	0	50	9	263030	0.376773	1
DDX53	86947	NaN	6	22330	6140	0	2	0	0	50	11	270970	0.376796	1
ZNF276	1162469	219	39	21920	6385	0	3	0	0	50	10	247450	0.376852	1
LEKR1	364723	522	10	25735	6170	0	1	0	0	50	3	269445	0.376903	1
PTX4	1254229	256	34	15860	5575	0	5	1	0	50	16	259490	0.377016	1
ZACN	1611239	218	22	14615	4480	0	1	0	0	50	9	338180	0.377088	1
PRPF8	1361271	198	27	84815	22825	0	3	1	0	50	10	288980	0.377231	1
AP2A1	1686482	172	42	34940	10450	0	1	0	0	50	10	284280	0.377252	1
MGLL	587659	313	51	11185	3365	0	1	0	0	50	9	258630	0.377297	1
FAM118B	493677	341	28	12855	3405	0	1	0	0	50	8	270090	0.377313	1
VASH2	315884	412	12	12850	3530	0	1	0	0	50	11	351350	0.377327	1
FBXW8	208959	359	16	21435	6150	0	1	1	0	50	7	248825	0.37737	1
SLC2A10	292810	636	33	18140	6520	0	2	0	0	50	11	219695	0.377547	1
MAGEA8	275638	NaN	NaN	11125	3290	0	1	1	0	10	1	69175	0.378035	1
CMIP	334492	428	21	28270	8090	0	1	0	0	45	3	294600	0.378276	1
LAG3	2816186	232	48	18115	6005	0	1	0	0	50	14	355765	0.378352	1
CYP4V2	371112	606	-2	19265	5005	0	1	0	0	50	11	311545	0.378478	1
ARSI	954044	220	46	19565	6145	0	1	0	0	50	14	384040	0.378523	1
PEX11G	609287	308	36	8305	2855	0	1	0	0	50	17	330920	0.378529	1
ATXN1	109777	623	30	27825	8955	0	1	1	0	50	7	321185	0.37917	1
MUSK	254657	422	9	31640	8860	0	2	1	0	50	9	328235	0.379476	1
THUMPD1	179233	641	14	12760	3350	0	1	1	0	30	5	185770	0.379695	1
ZBTB22	1456953	262	30	21295	7340	0	1	0	0	50	9	294175	0.379723	1
SON	908921	375	68	86960	26800	0	2	0	0	19	0	133660	0.379815	1
SERPINA7	23303	NaN	21	14870	4090	0	1	0	0	50	7	278645	0.379824	1
LY6G5B	2517236	193	20	7105	2105	0	1	0	0	50	24	385745	0.380002	1
CDKN1A	904665	228	37	5670	1875	0	1	0	0	50	20	260115	0.380317	1
TRIM43	394116	611	16	16475	4000	0	1	0	0	50	12	283635	0.38052	1
CEP68	647041	340	38	26075	8395	0	3	0	0	14	2	81770	0.38077	1
FAM114A1	370538	352	63	20555	5605	0	2	1	0	50	17	292220	0.381145	1
ALG1	552298	419	3	16830	4845	0	1	0	0	50	6	278610	0.381444	1
GIMAP6	682986	689	20	10235	3040	0	1	0	0	50	11	275420	0.382038	1
DTX1	562320	387	44	21495	6930	0	1	0	0	29	5	197110	0.382102	1
OR5D14	4183	1091	-36	10910	3250	0	1	0	0	50	11	293360	0.382263	1
CENPT	1039476	143	49	19725	6285	0	1	0	0	50	5	284395	0.38256	1
C15orf40	452169	683	19	12210	3330	0	1	1	0	34	15	250615	0.382612	1
TMEM41B	669286	170	20	10655	3055	0	1	0	0	50	14	352425	0.382634	1
FDXR	1027517	320	20	17510	5590	0	1	1	0	50	11	279140	0.383134	1
OR4F15	215780	643	-16	10875	3180	0	1	0	0	50	12	313925	0.383275	1
EPCAM	806315	246	37	11640	3015	0	1	0	0	50	10	287790	0.383326	1
NRSN1	349698	825	-21	6905	2035	0	1	0	0	50	28	243570	0.383434	1
LATS2	446900	192	41	38030	11335	0	2	0	0	37	4	178815	0.383553	1
TJP2	224404	525	24	45845	12895	0	2	0	0	50	4	282670	0.383604	1
CYP2D6	1296288	363	43	17380	5570	0	1	0	0	50	7	321480	0.383661	1
TBC1D25	772147	NaN	16	23685	7620	0	2	0	0	26	2	108890	0.383918	1
CHST7	646939	NaN	40	16150	5825	0	1	0	0	50	18	384890	0.384207	1
GATA2	937778	274	52	16675	5270	0	1	0	0	50	12	283850	0.384219	1
TRIM33	727314	264	13	40765	11165	0	2	0	0	34	11	218420	0.38479	1
LAMA1	241772	228	-37	111640	30530	0	3	3	0	50	14	294295	0.384959	1
CITED1	370863	NaN	50	7630	2420	0	1	0	0	50	18	312860	0.385285	1
ONECUT1	294072	514	18	16170	4860	0	1	0	0	50	7	297310	0.385443	1
LIMCH1	319991	391	31	40230	10530	0	3	2	0	50	9	299150	0.385515	1
IL10RB	861800	317	87	12025	3035	0	1	0	0	50	11	319395	0.385914	1
PELP1	1249398	222	26	38950	12935	0	1	0	0	9	1	64310	0.385918	1
USF2	767246	472	7	12535	3620	0	1	0	0	50	7	230060	0.385981	1
COMMD5	1454261	384	20	7640	2545	0	1	0	0	50	19	327775	0.386374	1
RNF123	1551582	271	48	47600	13855	0	3	1	0	50	17	307915	0.386395	1
UGT2B4	18715	1044	-22	19075	5060	0	1	0	0	4	0	29975	0.386591	1
ARID5A	872383	360	47	20735	6430	0	1	0	0	42	11	326885	0.386792	1
PARS2	578299	343	23	16415	5065	0	2	0	0	50	19	302745	0.38695	1
PIGG	562684	624	19	34355	10645	0	7	3	0	50	18	243745	0.387086	1
SUFU	872436	165	36	17605	5000	0	1	0	0	50	6	285705	0.387343	1
ARHGEF18	613770	308	30	41635	12335	0	3	1	0	50	9	308010	0.38739	1
ISM2	504548	359	47	20890	5240	0	1	0	0	50	5	296280	0.387441	1
CCDC73	408431	441	4	40420	9200	0	1	0	0	50	6	273380	0.387483	1
SEZ6L2	NaN	NaN	NaN	32245	10355	0	2	1	0	50	18	567175	0.387506	1
CCDC39	182757	1031	2	35340	8190	0	2	0	0	30	5	162155	0.387652	1
FMO1	427825	968	-4	19240	5225	0	1	0	0	50	6	311820	0.387743	1
ZNHIT6	277976	411	-20	17570	4165	0	1	0	0	50	12	295895	0.387751	1
LILRB4	978578	625	-1	16195	4670	0	2	1	0	50	20	311215	0.388128	1
PRKAG3	1077853	296	40	17515	5285	0	2	0	0	50	21	351040	0.38817	1
VSIG4	317695	NaN	42	14380	4070	0	1	0	0	50	14	274050	0.388244	1
CWF19L2	147499	853	-10	33550	7775	0	2	0	0	50	11	395230	0.388288	1
STK11IP	548994	487	35	38740	12230	0	2	0	0	23	13	205755	0.388435	1
GDPD4	448138	469	44	19395	4950	0	1	0	0	50	6	313600	0.38844	1
DAPK1	141078	494	26	51355	14480	0	1	1	0	50	6	300620	0.388475	1
OPTC	529605	314	28	11780	3625	0	1	0	0	50	10	286250	0.388491	1
KLF12	32882	755	41	14295	4260	0	1	0	0	50	7	259855	0.388847	1
ASB10	611046	337	38	18970	6485	0	2	2	0	14	2	85810	0.38933	1
KLHL29	NaN	NaN	NaN	28380	8790	0	1	1	0	31	5	254135	0.389682	1
TCF4	92114	936	12	24590	6790	0	2	0	0	50	12	308800	0.389709	1
CCDC57	3405115	181	31	32630	9550	0	6	0	0	41	8	223070	0.389942	1
SOD2	643775	604	19	8200	2135	0	1	0	0	50	15	281255	0.389953	1
MX1	253874	454	53	24215	6400	0	2	0	0	50	14	343260	0.390426	1
POTEF	347607	560	4	39345	9975	0	1	0	0	50	2	314010	0.39044	1
ACER1	943949	407	31	9710	2545	0	1	0	0	50	11	253985	0.390505	1
SOX9	159643	606	-41	17840	5230	0	1	0	0	50	13	317755	0.390571	1
WFDC8	902945	438	27	9205	2075	0	1	0	0	50	15	314880	0.390758	1
FOXD4	230380	398	-4	14685	5115	0	1	0	0	50	8	294420	0.391231	1
GAB1	183119	699	18	26035	7190	0	1	0	0	50	6	260700	0.391265	1
SLC29A3	619612	487	40	16530	5325	0	1	0	0	50	18	385405	0.391529	1
PABPC3	436184	650	30	21975	6495	0	1	0	0	50	12	365710	0.39169	1
PRPF4B	182705	353	18	36770	9460	0	1	0	0	50	7	268920	0.392197	1
OR2W3	87551	993	-35	10630	3515	0	1	0	0	50	14	340440	0.392287	1
CXorf66	66755	NaN	14	12900	3540	0	1	0	0	50	10	308980	0.392824	1
PML	375211	344	41	42105	13245	0	2	0	0	50	7	307370	0.39286	1
ALOX5	127792	737	36	24705	6480	0	1	0	0	50	8	300550	0.392882	1
RCOR2	1321109	201	51	18550	5690	0	2	1	0	13	2	68625	0.392942	1
HOMEZ	1171456	330	20	19120	5735	0	1	0	0	50	6	304160	0.393327	1
TFPI	50680	404	-4	13085	3040	0	1	0	0	50	8	260300	0.393585	1
PRKACA	1034381	321	36	13405	3365	0	1	0	0	50	18	310555	0.393679	1
FAM90A1	172474	438	26	16035	5130	0	1	1	0	50	7	286665	0.393858	1
SEMA4A	2294665	211	39	27015	8115	0	1	0	0	50	7	297540	0.394364	1
C15orf39	840096	203	46	34860	12420	0	2	0	0	39	6	263660	0.394582	1
IKBKE	504324	300	4	26055	7410	0	2	0	0	50	17	356870	0.395182	1
ENAM	262250	609	16	40930	10985	0	2	0	0	50	6	308970	0.395314	1
BMPR1A	379827	195	26	19505	5080	0	1	0	0	50	8	385200	0.395783	1
TBPL2	729264	159	37	13415	3865	0	1	0	0	50	8	264805	0.395928	1
PPID	188459	429	14	13810	3425	0	1	0	0	50	9	299985	0.395943	1
BACH2	294466	601	13	29635	8495	0	1	0	0	50	7	324775	0.396001	1
CENPN	231500	284	4	15370	3755	0	1	0	0	50	8	303295	0.396027	1
PDLIM5	137154	349	18	23325	6630	0	1	0	0	50	4	275030	0.396247	1
ACCSL	389604	680	1	20845	5600	0	1	0	0	50	9	273660	0.396404	1
OR51A7	65798	1006	-15	10875	3180	0	1	1	0	42	8	214250	0.396518	1
POLR2A	1931875	194	29	69665	20710	0	1	6	0	5	7	49075	0.396769	1
LMBR1	338947	615	6	18125	4930	0	1	0	0	50	11	277235	0.396821	1
ZNF736	NaN	NaN	NaN	15860	3580	0	1	1	0	28	4	186620	0.396877	1
BCORL1	389645	NaN	38	61205	19945	0	2	0	0	30	4	194275	0.397063	1
TOR3A	345937	301	4	14200	4010	0	1	1	0	18	3	138915	0.39707	1
C1QTNF9	270913	589	44	11665	3545	0	1	0	0	50	8	229075	0.397495	1
OR8D1	154391	921	-14	10640	3250	0	1	0	0	50	11	271945	0.397501	1
GAA	663665	237	27	33705	10320	0	1	0	0	50	3	329010	0.397726	1
GPHN	262406	846	19	27985	7985	0	1	0	0	50	7	304905	0.397928	1
EPAS1	375634	213	28	31565	8530	0	1	0	0	50	7	343460	0.398361	1
PDXP	1136064	180	65	9880	3575	0	1	0	0	50	12	271200	0.398422	1
ZBED6	NaN	NaN	NaN	34705	9365	0	2	0	0	50	17	566185	0.398454	1
GPR82	531498	NaN	45	11930	3295	0	1	0	0	50	13	350900	0.398461	1
SERPINB5	200746	166	24	13720	3560	0	1	1	0	50	8	268360	0.398704	1
ARHGAP6	65396	NaN	34	35630	10765	0	2	0	0	50	7	294735	0.398821	1
EBF2	277181	616	-1	21070	5780	0	2	1	0	22	6	138030	0.398827	1
RUFY4	671005	344	28	20560	5780	0	1	0	0	50	5	280255	0.399388	1
KRT85	936407	213	42	18070	5270	0	1	0	0	50	14	332905	0.399609	1
C1orf116	451418	155	25	20600	6670	0	1	1	0	50	12	334795	0.399635	1
HTR4	89834	578	10	17350	4925	0	1	0	0	50	15	338370	0.39971	1
CES2	942986	142	34	22220	6520	0	1	0	0	50	5	302555	0.399717	1
ATP13A1	768855	418	-10	42550	13205	0	4	0	0	21	3	119760	0.399743	1
HM13	741997	309	-33	16210	4790	0	1	0	0	50	15	315975	0.399884	1
SYTL5	106836	NaN	19	27600	7245	0	1	0	0	29	4	209800	0.400039	1
FCRL5	234921	764	25	34455	10515	0	1	0	0	50	2	266315	0.40006	1
AP4M1	1401098	205	46	16340	4960	0	1	0	0	50	9	350105	0.400115	1
NCF4	1261877	537	50	15210	4245	0	1	1	0	23	7	164615	0.400135	1
SLC26A1	675007	256	45	24405	8820	0	2	0	0	50	15	298665	0.400247	1
CDK17	248700	405	26	19990	5090	0	1	0	0	50	10	280800	0.40053	1
LMX1B	106522	480	39	15070	4010	0	2	2	0	7	2	42610	0.400624	1
WDR49	145736	911	-20	25840	6410	0	2	0	0	50	12	315720	0.40063	1
MS4A14	433906	899	24	24235	6605	0	2	0	0	50	10	257155	0.400954	1
SAMM50	155890	393	24	17305	4685	0	1	1	0	50	6	267985	0.401481	1
PDCD1LG2	307589	556	37	9955	2735	0	1	0	0	50	11	250960	0.4017	1
NCOA3	266824	287	49	52165	13670	0	1	0	0	10	1	79375	0.401913	1
ZNF638	328513	459	19	71805	18810	0	2	0	0	50	5	317510	0.401926	1
OR4K1	420010	827	-51	11000	3100	0	1	0	0	50	9	234185	0.402074	1
CSF1R	1127889	228	50	35175	9810	0	1	0	0	50	5	303005	0.402271	1
PRSS54	742919	385	13	14200	3920	0	1	1	0	50	8	274310	0.402507	1
CCDC116	521773	194	37	21365	6505	0	2	1	0	50	16	273410	0.402641	1
SGPL1	424452	579	30	20880	5565	0	1	0	0	50	9	268985	0.402724	1
CPSF1	2043455	200	36	52015	15245	0	2	1	0	25	1	136340	0.402814	1
OR5V1	329776	872	7	11190	3315	0	1	1	0	29	5	150625	0.403227	1
SETD1B	NaN	NaN	NaN	66320	21250	0	1	0	0	43	10	503020	0.403332	1
CDH24	1261207	185	41	28270	9290	0	1	0	0	50	7	302990	0.40338	1
PTK7	1273888	301	39	38305	11030	0	1	0	0	50	6	369390	0.403616	1
KRTAP10-2	860604	461	30	8940	2610	0	1	0	0	50	16	310300	0.40377	1
ACTN4	1596646	322	36	33615	8655	0	1	0	0	6	3	49225	0.403853	1
FMN2	55160	851	-26	59070	19485	0	1	4	0	5	6	51115	0.403898	1
SLC2A7	840956	264	31	17980	5765	0	1	0	0	50	12	288505	0.403961	1
RBMX	275533	NaN	28	15685	3290	0	1	0	0	50	15	301965	0.404121	1
HIST3H3	626588	351	7	4635	1560	0	1	0	0	50	43	402395	0.404165	1
SOCS7	1035666	181	22	20215	6515	0	1	0	0	50	9	259205	0.404295	1
RARS2	236344	534	28	21675	5580	0	1	0	0	50	4	248640	0.404612	1
CLEC18A	1511555	162	36	16365	4410	0	1	0	0	50	9	345405	0.404722	1
MYO19	416822	556	23	35810	10135	0	3	1	0	50	22	388110	0.405222	1
FAM178B	677234	392	46	24760	7265	0	3	2	0	33	9	174570	0.405255	1
CHTF18	1187310	273	39	34265	11005	0	2	1	0	50	11	327265	0.405546	1
COL9A1	126322	633	5	34205	10615	0	3	1	0	50	14	267345	0.405764	1
TMEM129	867402	350	39	12560	3955	0	2	2	0	14	4	72815	0.405938	1
SAMD11	1851188	467	3	23550	7950	0	1	1	0	50	11	350525	0.406025	1
ZFPM1	626557	184	37	34260	11625	0	2	2	0	50	17	305970	0.406106	1
MKI67	408820	641	-1	114135	33270	0	7	1	0	28	1	154590	0.406364	1
TMEM8B	847663	227	54	18750	5985	0	1	0	0	47	10	258835	0.40641	1
SH2B1	1146511	221	56	27915	8985	0	1	0	0	50	10	385240	0.406511	1
POM121L2	NaN	NaN	NaN	35055	11595	0	3	2	0	31	6	256940	0.406536	1
SMAP1	169371	764	11	16995	4665	0	1	0	0	50	7	291180	0.406822	1
CHSY3	12401	1069	-8	31050	8805	0	1	1	0	50	8	362175	0.406896	1
FCGR3A	693228	503	23	10515	2820	0	1	0	0	50	13	300535	0.407264	1
OR51M1	99042	1030	1	11275	3500	0	1	0	0	50	11	278360	0.408126	1
OSBPL11	269912	188	31	27195	7185	0	1	1	0	50	7	287360	0.408131	1
SENP8	1132082	352	26	7690	1955	0	1	0	0	50	18	292490	0.408137	1
SLAMF7	1188881	618	29	12085	3425	0	1	1	0	20	4	89500	0.408537	1
BCAR1	568174	171	16	34210	11195	0	3	0	0	50	11	272700	0.408807	1
JMJD4	595623	459	1	17350	5210	0	1	1	0	50	10	237610	0.409117	1
SLC25A5	617823	NaN	30	10505	3130	0	1	0	0	50	14	318210	0.409324	1
LGR6	674939	297	37	35335	11420	0	2	0	0	50	14	312130	0.409396	1
PLEKHG6	2670962	198	46	28180	8975	0	3	1	0	50	14	380560	0.410071	1
PROX2	884998	232	41	20695	6170	0	1	0	0	50	14	369150	0.410657	1
WDR63	443738	623	11	33480	7980	0	2	1	0	50	16	282945	0.410688	1
NPTXR	1317460	358	54	16920	5865	0	1	0	0	50	12	266200	0.410696	1
SEC24D	248929	623	24	37465	10340	0	2	0	0	50	9	306540	0.410775	1
ZNF222	533136	558	-35	18440	4255	0	2	0	0	50	16	230940	0.410992	1
OR2M5	19998	935	-32	10835	3235	0	1	1	0	50	11	264920	0.411126	1
EXOSC7	479578	326	41	10640	2980	0	1	0	0	50	12	280210	0.411166	1
OR1J2	373314	646	3	10795	3320	0	1	1	0	25	4	121180	0.411276	1
ZNF619	195638	546	22	22460	5935	0	1	0	0	50	5	294280	0.411526	1
SOAT1	437024	336	3	20470	5225	0	1	1	0	50	11	299630	0.41174	1
F13A1	44522	696	22	26660	7165	0	1	0	0	50	4	298475	0.412099	1
OVGP1	397926	461	18	24090	7095	0	1	0	0	43	8	276340	0.412547	1
MTTP	318764	787	11	32440	8900	0	1	0	0	50	6	304495	0.412635	1
GALNT5	78933	837	8	33795	9120	0	1	0	0	50	15	333480	0.41267	1
ZNF180	743733	511	-55	25290	6135	0	2	0	0	50	23	425055	0.41295	1
SLCO2B1	752269	449	48	25050	7680	0	2	1	0	50	13	316205	0.413224	1
ZNF518B	218121	1074	15	37840	10535	0	2	0	0	50	5	243645	0.413341	1
CARM1	2031768	193	35	22060	6245	0	1	0	0	33	2	163180	0.413494	1
CTNND1	921177	497	8	34915	9830	0	1	0	0	50	12	241690	0.413525	1
LRRC4B	762018	517	35	24025	8225	0	2	1	0	50	14	321665	0.413625	1
GOLGA6B	1113552	419	37	24670	6320	0	1	0	0	50	6	230855	0.413664	1
RNF39	1820240	496	30	14270	4915	0	3	2	0	25	7	113510	0.414071	1
EEFSEC	858998	410	48	20850	6405	0	1	0	0	50	12	324615	0.414304	1
OR5B3	475497	835	-29	10975	3170	0	3	2	0	13	4	62205	0.414339	1
ANXA4	864962	193	50	12045	3165	0	1	0	0	50	12	313965	0.414369	1
TRIM63	748547	221	31	13205	3205	0	1	0	0	50	8	245270	0.414636	1
GGA2	525761	628	36	22340	6280	0	1	0	0	41	4	247795	0.414984	1
ABCD1	1910154	NaN	37	25695	8415	0	1	0	0	50	9	319015	0.415262	1
DMRT1	85434	622	8	13195	3875	0	1	0	0	50	12	342945	0.415274	1
DENND2D	400425	627	41	17275	4625	0	1	0	0	50	7	287710	0.415605	1
POC5	265325	605	19	21065	5710	0	1	0	0	50	5	272360	0.415652	1
PLD3	1006719	289	35	17535	5220	0	1	0	0	50	14	308135	0.415847	1
DONSON	908921	375	68	20055	6030	0	1	0	0	50	6	296340	0.415957	1
KIAA0895L	1109491	150	46	16405	5195	0	1	0	0	40	5	211840	0.416048	1
SLC2A3	122883	305	13	17605	5300	0	1	0	0	50	6	260060	0.416051	1
RALGPS1	419512	353	41	20660	5530	0	1	0	0	50	6	305115	0.416125	1
NOXA1	1591716	213	30	17150	5470	0	1	0	0	50	7	285145	0.416134	1
ATG4C	220392	415	5	17055	4200	0	1	0	0	50	6	251840	0.41617	1
RAB37	929990	484	15	11760	3315	0	1	0	0	50	9	238955	0.416509	1
JARID2	86503	782	34	44445	12690	0	1	0	0	50	4	320660	0.417187	1
FAM47C	71087	NaN	-10	35075	11575	0	1	0	0	3	0	48750	0.417386	1
LPAR5	2816983	210	61	12185	4600	0	1	0	0	50	14	358975	0.418	1
GLB1	520588	372	29	24760	6650	0	1	1	0	43	7	253965	0.418202	1
PPP1R16A	1755818	291	7	18535	5810	0	1	1	0	24	5	152175	0.418243	1
SIPA1	4131934	202	53	35560	12275	0	1	2	0	50	13	291230	0.418341	1
AATK	1737949	243	22	47090	15595	0	1	0	0	50	4	338495	0.418414	1
ALDH9A1	321831	408	0	18660	5295	0	1	0	0	50	7	307450	0.418971	1
MEP1A	137754	431	2	27520	6905	0	3	0	0	50	7	216065	0.419246	1
RAPGEF4	397338	345	16	37750	9800	0	1	0	0	50	5	309010	0.41925	1
MRGPRX2	483720	695	-1	11335	3620	0	1	1	0	19	2	82255	0.419436	1
URB2	299238	340	15	53125	16040	0	3	0	0	24	3	141555	0.41955	1
LRCH1	284604	798	49	29185	8030	0	1	1	0	50	11	226300	0.419642	1
SCO2	1075525	207	42	9075	3030	0	1	1	0	30	7	149145	0.419772	1
GPAA1	2720766	211	27	21325	7355	0	1	0	0	50	14	370305	0.420002	1
MIOS	213895	446	16	31675	8345	0	1	0	0	50	6	290845	0.420077	1
GRAMD4	415189	265	7	21355	5750	0	1	0	0	50	15	392405	0.420279	1
POTED	42480	1066	-58	21800	5185	0	1	0	0	50	6	200005	0.420359	1
PODN	491749	391	14	22915	7505	0	1	0	0	50	5	291700	0.420522	1
DCAF12	779457	142	39	16200	4710	0	1	0	0	50	8	295085	0.420745	1
RGS9	391807	516	-16	25570	6680	0	1	0	0	50	11	364560	0.420843	1
ATP8A1	189404	856	28	44240	11515	0	1	0	0	50	2	319370	0.421059	1
DUSP7	1045639	224	36	14455	4595	0	1	0	0	50	14	250015	0.421392	1
SELP	294306	478	6	30450	7920	0	1	0	0	50	7	309200	0.421648	1
GYS1	1927185	211	43	26600	7510	0	1	0	0	50	4	288800	0.421668	1
MRPS34	1604603	288	36	7610	2395	0	1	0	0	50	19	290970	0.421798	1
TPCN2	729282	416	50	27285	8040	0	2	0	0	50	16	332375	0.421858	1
NDRG4	678092	320	0	14505	4035	0	1	1	0	50	17	294900	0.421897	1
NEBL	71095	484	-19	43180	9680	0	3	0	0	44	4	239790	0.422043	1
TBCCD1	676664	501	35	19950	5580	0	2	0	0	50	20	353055	0.422362	1
SEMA4D	163051	596	34	37470	10665	0	2	2	0	50	6	263670	0.422401	1
KIR2DS4	987531	620	-23	10815	3030	0	1	0	0	50	28	340825	0.422411	1
LRRFIP2	392784	376	27	27265	6845	0	1	0	0	50	8	303860	0.422443	1
BRSK1	1032110	209	12	27650	8485	0	2	2	0	50	10	235615	0.423113	1
USP45	256853	638	15	30150	7545	0	3	1	0	14	2	90600	0.423129	1
IQSEC1	516922	406	48	40360	12350	0	3	1	0	50	21	358170	0.42327	1
LRRC6	188389	902	-4	17620	4085	0	1	0	0	50	5	222310	0.423319	1
SLC24A4	368522	642	27	22125	6135	0	1	0	0	50	12	335425	0.423567	1
GLRA3	62161	797	-15	17065	4400	0	1	0	0	50	10	369905	0.42367	1
[truncated: 16,864 more rows]
