# Supplementary material for: Neoadjuvant PD-1 Blockade Combined With Chemotherapy Followed by Concurrent Immunoradiotherapy in Locally Advanced Anal Canal Squamous Cell Carcinoma Patients: Antitumor Efficacy, Safety and Biomarker Analysis
Source: Front Immunol. 2022 Jan 14;12:798451. doi: 10.3389/fimmu.2021.798451 (PMC8794813; doi:10.3389/fimmu.2021.798451)
Supplement: Supplementary file 7 [file Table_5.xlsx]

## Sheet: Sheet1
Supplementary Table 5. Pathway analysis
#Term	Database	ID	Input number	Background number	P-Value	Corrected P-Value	Input
Apoptosis	KEGG PATHWAY	hsa04210	2	136	0.0161838	0.204284	TP53AIP1|BCL2A1
Ribosome	KEGG PATHWAY	hsa03010	2	153	0.0201239	0.209678	RPS25|RPL29
Rap1 signaling pathway	KEGG PATHWAY	hsa04015	2	210	0.0358395	0.24397	PGF|FGF6
Pathways in cancer	KEGG PATHWAY	hsa05200	3	530	0.0391198	0.24397	PGF|FGF6|NKX3-1
Ras signaling pathway	KEGG PATHWAY	hsa04014	2	232	0.0428368	0.246982	PGF|FGF6
Asthma	KEGG PATHWAY	hsa05310	1	31	0.0438619	0.246982	EPO
Pyruvate metabolism	KEGG PATHWAY	hsa00620	1	39	0.0545272	0.246982	ACYP2
Basal transcription factors	KEGG PATHWAY	hsa03022	1	45	0.062449	0.262969	TAF1L
MAPK signaling pathway	KEGG PATHWAY	hsa04010	2	295	0.0653233	0.270273	PGF|FGF6
Malaria	KEGG PATHWAY	hsa05144	1	49	0.0676937	0.270273	GYPB
Endocrine and other factor-regulated calcium reabsorption	KEGG PATHWAY	hsa04961	1	50	0.0690004	0.273465	PTH
Arachidonic acid metabolism	KEGG PATHWAY	hsa00590	1	63	0.0858232	0.304334	PTGDS
PI3K-Akt signaling pathway	KEGG PATHWAY	hsa04151	2	354	0.0891591	0.311794	PGF|FGF6
Acute myeloid leukemia	KEGG PATHWAY	hsa05221	1	66	0.0896626	0.311794	BCL2A1
p53 signaling pathway	KEGG PATHWAY	hsa04115	1	72	0.0972937	0.323712	TP53AIP1
Melanoma	KEGG PATHWAY	hsa05218	1	72	0.0972937	0.323712	FGF6
