# Supplementary material for: Neoadjuvant PD-1 Blockade Combined With Chemotherapy Followed by Concurrent Immunoradiotherapy in Locally Advanced Anal Canal Squamous Cell Carcinoma Patients: Antitumor Efficacy, Safety and Biomarker Analysis
Source: Front Immunol. 2022 Jan 14;12:798451. doi: 10.3389/fimmu.2021.798451 (PMC8794813; doi:10.3389/fimmu.2021.798451)
Supplement: Supplementary file 8 [file Table_6.xlsx]

## Sheet: Sheet1
Supplementary Table 6. CNV deletion genes
Regions	Genes
2q32.2	DIRC1	COL3A1	MIR1245A	MIR1245B	hsa-mir-1245	MIR3606	COL5A2	MIR3129	hsa-mir-3129	WDR75	SLC40A1	ASNSD1	ANKAR	OSGEPL1	ORMDL1	PMS1	MSTN	C2orf88	HIBCH	INPP1	MFSD6	TMEM194B	NAB1	GLS	STAT1	STAT4
2q37.1	SP110	SP140	SP140L	SP100	LOC151475	CAB39	ITM2C	LOC151484	GPR55	LOC348761	SPATA3	C2orf72	PSMD1	HTR2B	ARMC9	MIR4777	B3GNT7	NCL	SNORA75	SNORD20	SNORD82	LINC00471	NMUR1	C2orf57	PTMA	MIR1244-1|chr2	MIR1244-2|chr2	MIR1244-3|chr2	hsa-mir-1244-1	PDE6D	COPS7B	MIR1471	hsa-mir-1471	NPPC	DIS3L2	hsa-mir-562	ALPP	ECEL1P2	ALPPL2	ALPI	ECEL1	CHRND	PRSS56	CHRNG	EIF4E2	TIGD1	EFHD1	GIGYF2	KCNJ13
8p23.3	OR4F21	RPL23AP53	ZNF596	FBXO25	C8orf42	ERICH1	LOC286083	DLGAP2	CLN8	MIR596	hsa-mir-596	ARHGEF10	KBTBD11	MYOM2
9q32	PTBP3	HSDL2	KIAA1958	C9orf80	SNX30	SLC46A2	ZNF883	ZFP37	LINC00256B	LINC00256A	SLC31A2	FKBP15	SLC31A1	CDC26	PRPF4	RNF183	WDR31	BSPRY	HDHD3	ALAD	POLE3	C9orf43	RGS3	ZNF618	AMBP	KIF12	COL27A1	MIR455	hsa-mir-455	ORM1	ORM2	AKNA	DFNB31	ATP6V1G1	C9orf91	LOC100505478	TNFSF15	TNFSF8
13q22.1	DCT	TGDS	GPR180	SOX21	ABCC4	CLDN10	DZIP1	DNAJC3	UGGT2	HS6ST3	OXGR1	MBNL2	RAP2A
14q32.33	BAG5	APOPT1	KLC1	XRCC3	ZFYVE21	PPP1R13B	LOC145216	C14orf2	TDRD9	ASPG	MIR203	MIR3545	hsa-mir-203	KIF26A	C14orf180	TMEM179	MIR4710	INF2	ADSSL1	SIVA1	AKT1	ZBTB42	MGC23270	KIAA0284	PLD4	AHNAK2	C14orf79	CDCA4	GPR132	JAG2	NUDT14	BRF1	BTBD6	PACS2	TEX22	MTA1	CRIP2	C14orf80	CRIP1	TMEM121	ELK2AP	KIAA0125	ADAM6	LINC00226	LINC00221
17q12	AA06	CCL2	CCL7	CCL11	CCL8	CCL13	CCL1	C17orf102	TMEM132E	CCT6B	ZNF830	LIG3	RAD51L3-RFFL	RFFL	RAD51D	FNDC8	NLE1	UNC45B	SLC35G3	SLFN5	SLFN11	SLFN12	SLFN13	SLFN12L	SLFN14	PEX12	SNORD7	AP2B1	RASL10B	GAS2L2	C17orf50	MMP28	TAF15	C17orf66	CCL5	RDM1	LYZL6	CCL14-CCL15	CCL14	CCL16	CCL15	CCL23	CCL18	CCL3	CCL4	TBC1D3B	CCL3L1	CCL3L3	CCL4L1
17q21.31	LOC100190938	RAMP2	VPS25	WNK4	CCDC56	CNTD1	BECN1	PSME3	AOC2	AOC3	AOC4	LOC388387	G6PC	AARSD1	RUNDC1	RPL27	IFI35	VAT1	RND2	BRCA1	NBR2	NBR1	TMEM106A	LOC100130581	ARL4D	MIR2117	hsa-mir-2117	DHX8	ETV4	MEOX1	SOST	DUSP3	C17orf105	MPP3	CD300LG	MPP2	FAM215A	PPY	PYY	NAGS	TMEM101	LSM12	G6PC3	HDAC5	C17orf53	ASB16	C17orf65	ATXN7L3	TMUB2
[truncated: 71 more columns]
